# Supplementary material for: Development of SNP Markers for White Immature Fruit Skin Color in Cucumber (Cucumis sativus L.) Using QTL-seq and Marker Analyses
Source: Plants (Basel). 2021 Oct 29;10(11):2341. doi: 10.3390/plants10112341 (PMC8625156; doi:10.3390/plants10112341)
Supplement: Supplementary file 1 [file plants-10-02341-s001.zip › Table S1.xlsx]

## Sheet: Table S1
Table S1. Total number of genes found within the QTL region on chromosome 3
Chromosome	Start position	End position	Gene id	Accession id	Description
3	34087060	34107800	Chr3CG42890	XP_011652202NA1	probable polyribonucleotide nucleotidyltransferase 1, chloroplastic [Cucumis sativus] &gt;KGN59486NA1 hypothetical protein Csa_002305 [Cucumis sativus]
3	34110168	34111880	Chr3CG42900	XP_004136661NA1	uncharacterized protein LOC101205251 [Cucumis sativus] &gt;KGN59487NA1 hypothetical protein Csa_001495 [Cucumis sativus]
3	34115369	34117868	Chr3CG42910	XP_004136784NA1	LOB domain-containing protein 20 [Cucumis sativus] &gt;KGN59488NA1 hypothetical protein Csa_002306 [Cucumis sativus]
3	34118486	34120494	Chr3CG42920	XP_004136662NA1	histone-lysine N-methyltransferase SUVR3 isoform X1 [Cucumis sativus]
3	34120264	34126226	Chr3CG42930	XP_004136663NA1	co-chaperone protein p23-2 [Cucumis sativus] &gt;KGN59490NA1 hypothetical protein Csa_001660 [Cucumis sativus]
3	34127657	34142039	Chr3CG42940	XP_004136785NA1	RRP12-like protein [Cucumis sativus] &gt;KGN59491NA1 hypothetical protein Csa_001385 [Cucumis sativus]
3	34145105	34152704	Chr3CG42950	XP_008443315NA1	PREDICTED: pentatricopeptide repeat-containing protein At2g41720 isoform X1 [Cucumis melo]
3	34155597	34160229	Chr3CG42960	XP_004136666NA1	AP2-like ethylene-responsive transcription factor At2g41710 [Cucumis sativus] &gt;KGN59493NA1 hypothetical protein Csa_001337 [Cucumis sativus]
3	34162547	34164235	Chr3CG42970	XP_004136787NA1	heat stress transcription factor B-3 [Cucumis sativus] &gt;KGN59494NA1 hypothetical protein Csa_002415 [Cucumis sativus]
3	34166880	34167185	Chr3CG42980	NA	NA
3	34166880	34167327	Chr3CG42990	NA	NA
3	34167200	34185251	Chr3CG43000	XP_004136788NA1	putative disease resistance protein RGA3 [Cucumis sativus] &gt;KAE8651193NA1 hypothetical protein Csa_001059 [Cucumis sativus]
3	34174204	34174893	Chr3CG43010	XP_011652207NA1	protein MIZU-KUSSEI 1 [Cucumis sativus] &gt;XP_031737877NA1 protein MIZU-KUSSEI 1 [Cucumis sativus] &gt;KGN59496NA1 hypothetical protein Csa_002206 [Cucumis sativus]
3	34175507	34176130	Chr3CG43020	NA	NA
3	34176203	34190407	Chr3CG43030	KAA0053829NA1	nuclear pore complex protein NUP93A [Cucumis melo varNA makuwa]
3	34176887	34177937	Chr3CG43040	NA	NA
3	34178468	34185535	Chr3CG43050	XP_004136664NA1	nuclear pore complex protein NUP93A [Cucumis sativus] &gt;KGN59499NA1 hypothetical protein Csa_000788 [Cucumis sativus]
3	34190731	34195762	Chr3CG43060	XP_022934372NA1	nuclear pore complex protein NUP93A-like [Cucurbita moschata]
3	34195800	34206745	Chr3CG43070	XP_004136665NA1	calcium-transporting ATPase 4, plasma membrane-type [Cucumis sativus] &gt;KGN59500NA1 hypothetical protein Csa_000875 [Cucumis sativus]
3	34208543	34209094	Chr3CG43080	XP_004136668NA1	UDP-URONIC ACID TRANSPORTER 1 [Cucumis sativus] &gt;KGN59501NA1 hypothetical protein Csa_001977 [Cucumis sativus]
3	34211078	34212815	Chr3CG43090	MBA0587814NA1	hypothetical protein [Gossypium raimondii]
3	34213042	34217242	Chr3CG43100	KGN59670NA2	hypothetical protein Csa_001928 [Cucumis sativus]
3	34220259	34222441	Chr3CG43110	XP_004136790NA1	protein IQ-DOMAIN 14 [Cucumis sativus] &gt;XP_031738014NA1 protein IQ-DOMAIN 14 [Cucumis sativus]
3	34228528	34228908	Chr3CG43120	NA	NA
3	34230100	34237453	Chr3CG43130	XP_004136791NA1	cytokinin dehydrogenase 9 [Cucumis sativus]
3	34234251	34234562	Chr3CG43140	NA	NA
3	34234384	34235091	Chr3CG43150	XP_004136669NA1	uncharacterized protein LOC101207074 isoform X1 [Cucumis sativus] &gt;KAE8651196NA1 hypothetical protein Csa_002642 [Cucumis sativus]
3	34237180	34242439	Chr3CG43160	XP_011652210NA1	hydroxymethylglutaryl-CoA lyase, mitochondrial [Cucumis sativus] &gt;XP_011652211NA1 hydroxymethylglutaryl-CoA lyase, mitochondrial [Cucumis sativus] &gt;XP_031738871NA1 hydroxymethylglutaryl-CoA lyase, mitochondrial [Cucumis sativus]
3	34247485	34247988	Chr3CG43170	XP_004136671NA2	probable calcium-binding protein CML35 [Cucumis sativus] &gt;KGN59507NA1 hypothetical protein Csa_001340 [Cucumis sativus]
3	34254523	34256581	Chr3CG43180	XP_004136672NA1	tyrosine-protein phosphatase RLPH2 [Cucumis sativus] &gt;KGN59508NA1 hypothetical protein Csa_001223 [Cucumis sativus]
3	34258025	34261869	Chr3CG43190	XP_011652212NA1	calmodulin binding protein PICBP [Cucumis sativus] &gt;XP_031738000NA1 calmodulin binding protein PICBP [Cucumis sativus] &gt;KGN59509NA1 hypothetical protein Csa_001892 [Cucumis sativus]
3	34265387	34274851	Chr3CG43200	XP_004136673NA1	folylpolyglutamate synthase [Cucumis sativus] &gt;XP_031738888NA1 folylpolyglutamate synthase [Cucumis sativus] &gt;XP_031738889NA1 folylpolyglutamate synthase [Cucumis sativus] &gt;KGN59511NA1 hypothetical protein Csa_002530 [Cucumis sativus]
3	34279549	34286437	Chr3CG43210	XP_004136674NA2	glycosyltransferase-like At2g41451 [Cucumis sativus] &gt;KAE8651199NA1 hypothetical protein Csa_000923 [Cucumis sativus]
3	34288296	34291183	Chr3CG43220	XP_004136675NA1	uncharacterized protein LOC101208537 [Cucumis sativus] &gt;XP_031737785NA1 uncharacterized protein LOC101208537 [Cucumis sativus] &gt;KGN59513NA1 hypothetical protein Csa_002339 [Cucumis sativus]
3	34291200	34293747	Chr3CG43230	NA	NA
3	34294359	34297080	Chr3CG43240	XP_004136676NA1	uncharacterized CRM domain-containing protein At3g25440, chloroplastic [Cucumis sativus] &gt;KAE8651200NA1 hypothetical protein Csa_000955 [Cucumis sativus]
3	34299050	34307234	Chr3CG43250	XP_004136677NA1	serine carboxypeptidase-like 45 [Cucumis sativus] &gt;KGN59516NA1 hypothetical protein Csa_002438 [Cucumis sativus]
3	34299050	34302665	Chr3CG43260	XP_004136677NA1	serine carboxypeptidase-like 45 [Cucumis sativus] &gt;KGN59516NA1 hypothetical protein Csa_002438 [Cucumis sativus]
3	34308854	34318299	Chr3CG43270	XP_031739365NA1	DNA-(apurinic or apyrimidinic site) lyase, chloroplastic isoform X1 [Cucumis sativus]
3	34320300	34321790	Chr3CG43280	XP_004136680NA1	uncharacterized protein LOC101209753 isoform X1 [Cucumis sativus] &gt;XP_031737613NA1 uncharacterized protein LOC101209753 isoform X1 [Cucumis sativus] &gt;XP_031737614NA1 uncharacterized protein LOC101209753 isoform X1 [Cucumis sativus]
3	34323680	34326366	Chr3CG43290	KAE8651204NA1	hypothetical protein Csa_001925 [Cucumis sativus]
3	34329037	34332330	Chr3CG43300	XP_004136794NA2	uncharacterized protein LOC101218440 [Cucumis sativus] &gt;KGN59523NA1 hypothetical protein Csa_000909 [Cucumis sativus]
3	34329121	34339630	Chr3CG43310	XP_004136682NA1	lamin-like protein [Cucumis sativus] &gt;KGN59525NA1 hypothetical protein Csa_001319 [Cucumis sativus]
3	34341997	34346321	Chr3CG43320	XP_004136683NA1	chorismate mutase 1, chloroplastic isoform X1 [Cucumis sativus]
3	34348300	34348611	Chr3CG43330	KAE8651205NA1	hypothetical protein Csa_002660 [Cucumis sativus]
3	34351204	34351353	Chr3CG43340	NA	NA
3	34352901	34362543	Chr3CG43350	KGN59529NA1	hypothetical protein Csa_000749 [Cucumis sativus]
3	34364415	34368873	Chr3CG43360	XP_004136684NA1	ruvB-like protein 1 [Cucumis sativus] &gt;XP_011652220NA1 ruvB-like protein 1 [Cucumis sativus] &gt;KGN59531NA1 hypothetical protein Csa_002412 [Cucumis sativus]
3	34371295	34380058	Chr3CG43370	XP_004136686NA1	probable ubiquitin conjugation factor E4 [Cucumis sativus] &gt;KGN59533NA1 hypothetical protein Csa_001239 [Cucumis sativus]
3	34381836	34385687	Chr3CG43380	KAE8651208NA1	hypothetical protein Csa_001569 [Cucumis sativus]
3	34385223	34385687	Chr3CG43390	KAE8651208NA1	hypothetical protein Csa_001569 [Cucumis sativus]
3	34386241	34386408	Chr3CG43400	NA	NA
3	34387202	34389164	Chr3CG43410	XP_004136688NA2	AUGMIN subunit 1 isoform X1 [Cucumis sativus] &gt;KGN59535NA1 hypothetical protein Csa_002410 [Cucumis sativus]
3	34391323	34395035	Chr3CG43420	XP_011652222NA1	phosphatidylinositol 3,4,5-trisphosphate 3-phosphatase and protein-tyrosine-phosphatase PTEN1 [Cucumis sativus] &gt;XP_011652223NA1 phosphatidylinositol 3,4,5-trisphosphate 3-phosphatase and protein-tyrosine-phosphatase PTEN1 [Cucumis sativus] &gt;KGN59536NA1 hypothetical protein Csa_001335 [Cucumis sativus]
3	34391496	34391864	Chr3CG43430	NA	NA
3	34395681	34395767	Chr3CG43440	NA	NA
3	34399335	34402199	Chr3CG43450	XP_004136687NA1	eukaryotic translation initiation factor 3 subunit I [Cucumis sativus] &gt;KGN59537NA1 hypothetical protein Csa_001492 [Cucumis sativus]
3	34403337	34410429	Chr3CG43460	XP_004136798NA1	pentatricopeptide repeat-containing protein At1g61870, mitochondrial [Cucumis sativus] &gt;KGN59539NA1 hypothetical protein Csa_001938 [Cucumis sativus]
3	34411350	34411454	Chr3CG43470	NA	NA
3	34413722	34414993	Chr3CG43480	XP_004136689NA1	transcription factor MYB106 [Cucumis sativus] &gt;KGN59540NA1 hypothetical protein Csa_002164 [Cucumis sativus]
3	34423263	34427658	Chr3CG43490	XP_004136690NA1	cystathionine gamma-synthase 1, chloroplastic [Cucumis sativus] &gt;KGN59542NA1 hypothetical protein Csa_000880 [Cucumis sativus]
3	34429678	34434410	Chr3CG43500	XP_031738695NA1	uncharacterized protein LOC101213090 isoform X1 [Cucumis sativus]
3	34433338	34434405	Chr3CG43510	XP_004136693NA1	uncharacterized protein At5g39570 [Cucumis sativus] &gt;KGN59544NA1 hypothetical protein Csa_001323 [Cucumis sativus]
3	34435314	34437420	Chr3CG43520	XP_004136694NA1	uncharacterized protein LOC101213732 isoform X1 [Cucumis sativus]
3	34438167	34440771	Chr3CG43530	XP_004136799NA1	cation/H(+) antiporter 15 [Cucumis sativus] &gt;KGN59546NA1 hypothetical protein Csa_002631 [Cucumis sativus]
3	34442226	34446381	Chr3CG43540	KAE8651209NA1	hypothetical protein Csa_001090 [Cucumis sativus]
3	34447833	34459677	Chr3CG43550	XP_031737598NA1	TMV resistance protein N [Cucumis sativus]
3	34450786	34451138	Chr3CG43560	NA	NA
3	34452090	34463226	Chr3CG43570	XP_004136802NA1	rhodanese-like domain-containing protein 8, chloroplastic isoform X1 [Cucumis sativus]
3	34452331	34452666	Chr3CG43580	XP_004136695NA1	vesicle transport v-SNARE 13 [Cucumis sativus] &gt;XP_011652229NA1 vesicle transport v-SNARE 13 [Cucumis sativus] &gt;KGN59550NA1 hypothetical protein Csa_002122 [Cucumis sativus]
3	34463703	34467911	Chr3CG43590	XP_004136698NA1	NAC domain-containing protein 100 isoform X1 [Cucumis sativus] &gt;KGN59554NA1 hypothetical protein Csa_001369 [Cucumis sativus]
3	34473345	34473509	Chr3CG43600	NA	NA
3	34492021	34495926	Chr3CG43610	KAE8651212NA1	hypothetical protein Csa_001883 [Cucumis sativus]
3	34495551	34496150	Chr3CG43620	KGN59556NA1	hypothetical protein Csa_001548 [Cucumis sativus]
3	34502557	34504560	Chr3CG43630	XP_004147502NA1	cyclic dof factor 2 [Cucumis sativus] &gt;KGN59557NA1 hypothetical protein Csa_001057 [Cucumis sativus]
3	34509614	34510096	Chr3CG43640	XP_011652234NA1	uncharacterized protein LOC105435001 [Cucumis sativus] &gt;KGN59558NA1 hypothetical protein Csa_002017 [Cucumis sativus]
3	34509797	34512483	Chr3CG43650	NA	NA
3	34511853	34519942	Chr3CG43660	XP_011652235NA1	granule-bound starch synthase 2, chloroplastic/amyloplastic [Cucumis sativus] &gt;KAE8651213NA1 hypothetical protein Csa_002583 [Cucumis sativus]
3	34527909	34530259	Chr3CG43670	KAE8651216NA1	hypothetical protein Csa_000730 [Cucumis sativus]
3	34531383	34531496	Chr3CG43680	NA	NA
3	34537667	34543862	Chr3CG43690	XP_004147499NA1	ribonuclease MC [Cucumis sativus] &gt;KGN59560NA1 hypothetical protein Csa_002553 [Cucumis sativus]
3	34546846	34554792	Chr3CG43700	XP_004151308NA2	cytochrome P450 CYP72A219 [Cucumis sativus] &gt;KGN59713NA2 hypothetical protein Csa_000733 [Cucumis sativus]
3	34548048	34548467	Chr3CG43710	XP_004151308NA2	cytochrome P450 CYP72A219 [Cucumis sativus] &gt;KGN59713NA2 hypothetical protein Csa_000733 [Cucumis sativus]
3	34560713	34563988	Chr3CG43720	KAE8651219NA1	hypothetical protein Csa_000986 [Cucumis sativus]
3	34562697	34567164	Chr3CG43730	XP_038906923NA1	interaptin-like isoform X2 [Benincasa hispida]
3	34565571	34567872	Chr3CG43740	XP_011652237NA1	amino acid transporter AVT1J isoform X1 [Cucumis sativus] &gt;KGN59569NA1 hypothetical protein Csa_002579 [Cucumis sativus]
3	34574031	34574303	Chr3CG43750	NA	NA
3	34594927	34599082	Chr3CG43760	NP_001267699NA1	aquaporin NIP2-1-like [Cucumis sativus] &gt;ACU29603NA1 Si transport-like protein 1 [Cucumis sativus] &gt;AOW42547NA1 silicon transporter Lsi1 [Cucumis sativus] &gt;APT69293NA1 LSi1 [Cucumis sativus varNA sativus] &gt;KGN59570NA1 hypothetical protein Csa_001739 [Cucumis sativus]
3	34626718	34629525	Chr3CG43770	APT69294NA1	LSi6 [Cucumis sativus varNA sativus] &gt;KGN59571NA1 hypothetical protein Csa_000858 [Cucumis sativus]
3	34633401	34633508	Chr3CG43780	NA	NA
3	34635017	34635846	Chr3CG43790	XP_022933447NA1	uncharacterized protein LOC111440860 isoform X1 [Cucurbita moschata]
3	34645827	34646072	Chr3CG43800	NA	NA
3	34662237	34664377	Chr3CG43810	XP_004147471NA1	zinc-finger homeodomain protein 9 [Cucumis sativus] &gt;KGN59574NA1 hypothetical protein Csa_001219 [Cucumis sativus]
3	34685339	34686326	Chr3CG43820	XP_004147470NA1	myb-related protein 306 [Cucumis sativus] &gt;KGN59575NA1 hypothetical protein Csa_002268 [Cucumis sativus]
3	34702109	34706562	Chr3CG43830	XP_011652238NA1	uncharacterized protein LOC101211770 isoform X1 [Cucumis sativus] &gt;KGN59576NA1 hypothetical protein Csa_001432 [Cucumis sativus]
3	34702883	34703656	Chr3CG43840	NA	NA
3	34708674	34718549	Chr3CG43850	XP_031737854NA1	LOW QUALITY PROTEIN: thyroid adenoma-associated protein homolog [Cucumis sativus]
3	34720110	34727295	Chr3CG43860	XP_004147468NA1	cullin-3A isoform X1 [Cucumis sativus] &gt;KGN59578NA1 hypothetical protein Csa_001401 [Cucumis sativus]
3	34734142	34742106	Chr3CG43870	XP_011652241NA1	uncharacterized protein At3g28850 [Cucumis sativus] &gt;KGN59580NA1 hypothetical protein Csa_002086 [Cucumis sativus]
3	34734210	34734698	Chr3CG43880	KAE8651222NA1	hypothetical protein Csa_001107 [Cucumis sativus]
3	34742394	34742555	Chr3CG43890	KAE8651223NA1	hypothetical protein Csa_001459, partial [Cucumis sativus]
3	34758348	34761907	Chr3CG43900	XP_004147467NA1	uncharacterized protein LOC101203995 [Cucumis sativus] &gt;KGN59740NA2 hypothetical protein Csa_002320 [Cucumis sativus]
3	34761458	34763801	Chr3CG43910	NA	NA
3	34762952	34765813	Chr3CG43920	XP_004147466NA2	aldose 1-epimerase [Cucumis sativus] &gt;KGN59582NA1 hypothetical protein Csa_001665 [Cucumis sativus]
3	34768447	34771611	Chr3CG43930	KGN59583NA1	hypothetical protein Csa_002525 [Cucumis sativus]
3	34771152	34775188	Chr3CG43940	XP_004147465NA1	plant cysteine oxidase 2 [Cucumis sativus] &gt;KGN59585NA1 hypothetical protein Csa_001934 [Cucumis sativus]
3	34781987	34782046	Chr3CG43950	NA	NA
3	34787977	34791565	Chr3CG43960	XP_004147464NA1	V-type proton ATPase subunit d2 [Cucumis sativus] &gt;XP_008443426NA1 PREDICTED: V-type proton ATPase subunit d2 [Cucumis melo] &gt;XP_022928665NA1 V-type proton ATPase subunit d2 [Cucurbita moschata] &gt;XP_022971017NA1 V-type proton ATPase subunit d2 [Cucurbita maxima] &gt;XP_023531532NA1 V-type proton ATPase subunit d2 [Cucurbita pepo subspNA pepo] &gt;XP_038906321NA1 V-type proton ATPase subu…
3	34787977	34795809	Chr3CG43970	XP_004147492NA1	uncharacterized protein LOC101211026 [Cucumis sativus] &gt;KAE8651224NA1 hypothetical protein Csa_001820 [Cucumis sativus]
3	34796191	34799271	Chr3CG43980	XP_004147491NA1	AP2-like ethylene-responsive transcription factor At1g16060 [Cucumis sativus]
3	34803374	34804385	Chr3CG43990	KGN59591NA1	hypothetical protein Csa_001889 [Cucumis sativus]
3	34805041	34811250	Chr3CG44000	XP_022935109NA1	FACT complex subunit SSRP1-like [Cucurbita moschata] &gt;XP_022983730NA1 FACT complex subunit SSRP1-like [Cucurbita maxima] &gt;XP_023527874NA1 FACT complex subunit SSRP1-like [Cucurbita pepo subspNA pepo]
3	34812082	34812180	Chr3CG44010	NA	NA
3	34817712	34819305	Chr3CG44020	XP_004147462NA2	probable pectate lyase 7 [Cucumis sativus] &gt;KGN59593NA1 hypothetical protein Csa_001450 [Cucumis sativus]
3	34823497	34830059	Chr3CG44030	RXH89514NA1	hypothetical protein DVH24_031871 [Malus domestica]
3	34825083	34825879	Chr3CG44040	XP_011652244NA1	auxin efflux carrier component 8 isoform X2 [Cucumis sativus] &gt;KGN59594NA1 hypothetical protein Csa_001720 [Cucumis sativus]
3	34831526	34834228	Chr3CG44050	XP_004147463NA1	thioredoxin H2 [Cucumis sativus]
3	34836073	34840392	Chr3CG44060	XP_004147490NA1	uncharacterized protein LOC101210539 isoform X1 [Cucumis sativus] &gt;KGN59597NA1 hypothetical protein Csa_002015 [Cucumis sativus]
3	34842391	34847929	Chr3CG44070	XP_004147489NA1	pentatricopeptide repeat-containing protein At5g39980, chloroplastic [Cucumis sativus] &gt;KGN59598NA1 hypothetical protein Csa_000862 [Cucumis sativus]
3	34845480	34847929	Chr3CG44080	KAE8651228NA1	hypothetical protein Csa_002289 [Cucumis sativus]
3	34859581	34862545	Chr3CG44090	XP_004147458NA1	beta-glucuronosyltransferase GlcAT14B [Cucumis sativus] &gt;KGN59600NA1 hypothetical protein Csa_002479 [Cucumis sativus]
3	34865104	34867857	Chr3CG44100	XP_031739450NA1	AAA-ATPase ASD, mitochondrial-like [Cucumis sativus] &gt;KAE8651230NA1 hypothetical protein Csa_001694 [Cucumis sativus]
3	34870879	34872510	Chr3CG44110	XP_031739450NA1	AAA-ATPase ASD, mitochondrial-like [Cucumis sativus] &gt;KAE8651230NA1 hypothetical protein Csa_001694 [Cucumis sativus]
3	34874714	34876342	Chr3CG44120	XP_011652867NA2	AAA-ATPase ASD, mitochondrial [Cucumis sativus] &gt;KAE8651231NA1 hypothetical protein Csa_000846 [Cucumis sativus]
3	34884726	34886342	Chr3CG44130	XP_031738911NA1	AAA-ATPase At3g28580 [Cucumis sativus] &gt;KAE8651232NA1 hypothetical protein Csa_001144 [Cucumis sativus]
3	34888579	34890037	Chr3CG44140	XP_004147456NA2	thaumatin-like protein [Cucumis sativus] &gt;KGN59605NA1 hypothetical protein Csa_001763 [Cucumis sativus]
3	34894752	34896755	Chr3CG44150	XP_004147488NA1	glycerol-3-phosphate acyltransferase RAM2 [Cucumis sativus] &gt;KGN59606NA1 hypothetical protein Csa_002047 [Cucumis sativus]
3	34898323	34906479	Chr3CG44160	TYK17735NA1	putative prolyl 4-hydroxylase 7 isoform X2 [Cucumis melo varNA makuwa]
3	34903519	34906279	Chr3CG44170	NA	NA
3	34909378	34916886	Chr3CG44180	XP_011652251NA2	uncharacterized protein LOC105435004 isoform X1 [Cucumis sativus]
3	34910228	34913273	Chr3CG44190	XP_011652250NA1	type IV inositol polyphosphate 5-phosphatase 7 isoform X2 [Cucumis sativus] &gt;KAE8651234NA1 hypothetical protein Csa_001771 [Cucumis sativus]
3	34918716	34924027	Chr3CG44200	XP_004147454NA1	ubiquitin receptor RAD23b [Cucumis sativus] &gt;KGN59613NA1 hypothetical protein Csa_002691 [Cucumis sativus]
3	34926896	34930087	Chr3CG44210	XP_004147453NA1	putative cyclic nucleotide-gated ion channel 8 [Cucumis sativus] &gt;KAE8651236NA1 hypothetical protein Csa_001607 [Cucumis sativus]
3	34930110	34930572	Chr3CG44220	KAE8651237NA1	hypothetical protein Csa_002231 [Cucumis sativus]
3	34933705	34936439	Chr3CG44230	XP_011652254NA1	uncharacterized protein LOC101208572 [Cucumis sativus] &gt;KGN59616NA1 hypothetical protein Csa_001093 [Cucumis sativus]
3	34939304	34939432	Chr3CG44240	NA	NA
3	34941440	34943122	Chr3CG44250	XP_004147452NA1	protein transport protein SEC13 homolog B [Cucumis sativus] &gt;KGN59617NA1 hypothetical protein Csa_001102 [Cucumis sativus]
3	34947379	34953903	Chr3CG44260	XP_004147484NA1	alpha-mannosidase 2 [Cucumis sativus] &gt;KGN59619NA1 hypothetical protein Csa_001978 [Cucumis sativus]
3	34953642	34959442	Chr3CG44270	XP_004147451NA1	mannose-1-phosphate guanyltransferase alpha [Cucumis sativus]
3	34961566	34962243	Chr3CG44280	XP_004147483NA2	mitogen-activated protein kinase kinase kinase 17 [Cucumis sativus] &gt;KGN59621NA1 hypothetical protein Csa_001780 [Cucumis sativus]
3	34962842	34965439	Chr3CG44290	XP_031738313NA1	zinc transporter 5 [Cucumis sativus] &gt;KAE8651239NA1 hypothetical protein Csa_001186 [Cucumis sativus]
3	34968211	34968279	Chr3CG44300	NA	NA
3	34980560	34987128	Chr3CG44310	XP_004147481NA1	protein NRT1/ PTR FAMILY 5NA8 [Cucumis sativus] &gt;KGN59623NA1 hypothetical protein Csa_001322 [Cucumis sativus]
3	34989694	34990683	Chr3CG44320	XP_004147448NA1	uncharacterized protein LOC101220065 [Cucumis sativus] &gt;KGN59624NA1 hypothetical protein Csa_001236 [Cucumis sativus]
3	34989709	34990543	Chr3CG44330	NA	NA
3	34992188	34999620	Chr3CG44340	XP_004147480NA1	CRM-domain containing factor CFM2, chloroplastic isoform X1 [Cucumis sativus] &gt;XP_011652258NA1 CRM-domain containing factor CFM2, chloroplastic isoform X1 [Cucumis sativus] &gt;KAE8651240NA1 hypothetical protein Csa_002337 [Cucumis sativus]
3	35000376	35000507	Chr3CG44350	NA	NA
3	35001802	35002774	Chr3CG44360	NA	NA
3	35001843	35002510	Chr3CG44370	XP_011652261NA1	zinc finger AN1 domain-containing stress-associated protein 12 [Cucumis sativus] &gt;KGN59626NA1 hypothetical protein Csa_001552 [Cucumis sativus]
3	35002112	35002686	Chr3CG44380	NA	NA
3	35005318	35007883	Chr3CG44390	NA	NA
3	35005342	35006322	Chr3CG44400	XP_004147447NA1	peroxidase 31 [Cucumis sativus] &gt;KAE8651241NA1 hypothetical protein Csa_001782 [Cucumis sativus]
3	35008060	35008161	Chr3CG44410	NA	NA
3	35010391	35013540	Chr3CG44420	XP_004147479NA1	senescence-associated carboxylesterase 101 [Cucumis sativus] &gt;KGN59628NA1 hypothetical protein Csa_002060 [Cucumis sativus]
3	35018554	35020573	Chr3CG44430	XP_004147446NA2	gibberellin-regulated protein 14 [Cucumis sativus] &gt;KGN59629NA1 hypothetical protein Csa_001168 [Cucumis sativus]
3	35025238	35027368	Chr3CG44440	XP_004147445NA1	uncharacterized protein LOC101219347 [Cucumis sativus] &gt;KGN59630NA1 hypothetical protein Csa_001280 [Cucumis sativus]
3	35028456	35029477	Chr3CG44450	NA	NA
3	35028578	35033703	Chr3CG44460	XP_004147444NA1	uncharacterized protein LOC101219107 [Cucumis sativus] &gt;KGN59631NA1 hypothetical protein Csa_002359 [Cucumis sativus]
3	35034465	35034599	Chr3CG44470	NA	NA
3	35039626	35039886	Chr3CG44480	KGN59779NA2	hypothetical protein Csa_002210, partial [Cucumis sativus]
3	35043302	35055107	Chr3CG44490	XP_011652262NA1	uncharacterized protein LOC101206878 isoform X1 [Cucumis sativus] &gt;XP_031738691NA1 uncharacterized protein LOC101206878 isoform X1 [Cucumis sativus] &gt;KGN59633NA1 hypothetical protein Csa_001718 [Cucumis sativus]
3	35055744	35059862	Chr3CG44500	XP_004147442NA1	alpha-dioxygenase 1 [Cucumis sativus]
3	35062691	35066548	Chr3CG44510	XP_011652870NA1	alpha-dioxygenase 1 [Cucumis sativus] &gt;KGN59636NA1 hypothetical protein Csa_002622 [Cucumis sativus]
3	35068583	35073712	Chr3CG44520	XP_004147441NA2	alpha-dioxygenase 1 [Cucumis sativus] &gt;KGN59637NA1 hypothetical protein Csa_002419 [Cucumis sativus]
3	35079655	35091449	Chr3CG44530	XP_031738979NA1	WAT1-related protein At5g40240-like [Cucumis sativus] &gt;KAE8651244NA1 hypothetical protein Csa_001537 [Cucumis sativus]
3	35079655	35091449	Chr3CG44540	XP_031738980NA1	WAT1-related protein At5g40230 [Cucumis sativus] &gt;KAE8651245NA1 hypothetical protein Csa_002197 [Cucumis sativus]
3	35088187	35091449	Chr3CG44550	XP_031738980NA1	WAT1-related protein At5g40230 [Cucumis sativus] &gt;KAE8651245NA1 hypothetical protein Csa_002197 [Cucumis sativus]
3	35088187	35101426	Chr3CG44560	XP_004141080NA1	WAT1-related protein At4g15540 [Cucumis sativus] &gt;KGN59641NA1 hypothetical protein Csa_001254 [Cucumis sativus]
3	35102591	35111625	Chr3CG44570	XP_004141182NA1	DNA repair protein UVH3 isoform X1 [Cucumis sativus] &gt;KAE8651246NA1 hypothetical protein Csa_001019 [Cucumis sativus]
3	35112847	35116865	Chr3CG44580	XP_004141183NA2	uncharacterized protein LOC101216407 [Cucumis sativus] &gt;KGN59643NA1 hypothetical protein Csa_001016 [Cucumis sativus]
3	35118002	35122599	Chr3CG44590	XP_004141081NA1	potassium transporter 8 [Cucumis sativus] &gt;KGN59644NA1 hypothetical protein Csa_001571 [Cucumis sativus]
3	35140727	35141344	Chr3CG44600	KGN59645NA1	hypothetical protein Csa_002408 [Cucumis sativus]
3	35141627	35142129	Chr3CG44610	KGN59646NA1	hypothetical protein Csa_001812 [Cucumis sativus]
3	35142549	35143538	Chr3CG44620	XP_011652270NA1	uncharacterized protein LOC105435005 [Cucumis sativus] &gt;KGN59647NA1 hypothetical protein Csa_000758 [Cucumis sativus]
3	35142597	35144519	Chr3CG44630	NA	NA
3	35143818	35143877	Chr3CG44640	NA	NA
3	35144098	35147717	Chr3CG44650	KAE8651247NA1	hypothetical protein Csa_002587 [Cucumis sativus]
3	35145266	35151005	Chr3CG44660	XP_004141082NA1	uncharacterized protein LOC101211897 [Cucumis sativus] &gt;KGN59649NA1 hypothetical protein Csa_001149 [Cucumis sativus]
3	35160392	35180533	Chr3CG44670	XP_011652272NA1	methyl-CpG-binding domain-containing protein 9 [Cucumis sativus] &gt;KGN59790NA2 hypothetical protein Csa_001968 [Cucumis sativus]
3	35180143	35183208	Chr3CG44680	XP_004141083NA1	homeobox-leucine zipper protein HAT5 [Cucumis sativus] &gt;KAE8651250NA1 hypothetical protein Csa_002651 [Cucumis sativus]
3	35190614	35194170	Chr3CG44690	XP_031738337NA1	pentatricopeptide repeat-containing protein At5g55840 isoform X1 [Cucumis sativus] &gt;XP_031738338NA1 pentatricopeptide repeat-containing protein At5g55840 isoform X1 [Cucumis sativus] &gt;XP_031738339NA1 pentatricopeptide repeat-containing protein At5g55840 isoform X1 [Cucumis sativus] &gt;XP_031738340NA1 pentatricopeptide repeat-containing protein At5g55840 isoform X1 [Cucumis sativus] &gt;XP_…
3	35202668	35204539	Chr3CG44700	KAE8651252NA1	hypothetical protein Csa_001563 [Cucumis sativus]
3	35212507	35216743	Chr3CG44710	XP_011652274NA1	bidirectional sugar transporter SWEET5 [Cucumis sativus] &gt;KGN59657NA1 hypothetical protein Csa_002429 [Cucumis sativus]
3	35217481	35218377	Chr3CG44720	KGN59658NA1	hypothetical protein Csa_001357 [Cucumis sativus]
3	35223624	35224907	Chr3CG44730	KGN59660NA1	hypothetical protein Csa_001105 [Cucumis sativus]
3	35226598	35230217	Chr3CG44740	XP_004141084NA1	peptidyl-prolyl cis-trans isomerase CYP38, chloroplastic [Cucumis sativus] &gt;KGN59661NA1 hypothetical protein Csa_001269 [Cucumis sativus]
3	35231710	35235130	Chr3CG44750	XP_031738240NA1	serine/threonine-protein kinase STY13 isoform X1 [Cucumis sativus]
3	35239333	35244244	Chr3CG44760	XP_004141086NA1	deoxynucleoside triphosphate triphosphohydrolase SAMHD1 homolog isoform X1 [Cucumis sativus] &gt;KGN59664NA1 hypothetical protein Csa_002006 [Cucumis sativus]
3	35245926	35247372	Chr3CG44770	XP_004141087NA1	photosystem I assembly factor PSA3, chloroplastic [Cucumis sativus] &gt;KGN59665NA1 hypothetical protein Csa_000816 [Cucumis sativus]
3	35245953	35251521	Chr3CG44780	XP_004141089NA1	formate dehydrogenase, mitochondrial [Cucumis sativus] &gt;KGN59666NA1 hypothetical protein Csa_002069 [Cucumis sativus]
3	35256482	35258002	Chr3CG44790	NA	NA
3	35257331	35257507	Chr3CG44800	NA	NA
3	35257955	35264888	Chr3CG44810	XP_004141090NA1	protein farnesyltransferase subunit beta [Cucumis sativus] &gt;KGN59667NA1 hypothetical protein Csa_001253 [Cucumis sativus]
3	35260583	35262507	Chr3CG44820	KAA0053672NA1	protein farnesyltransferase subunit beta [Cucumis melo varNA makuwa]
3	35266766	35270710	Chr3CG44830	XP_011652279NA1	carbonic anhydrase 2 isoform X1 [Cucumis sativus] &gt;KAE8651253NA1 hypothetical protein Csa_001060 [Cucumis sativus]
3	35272901	35273080	Chr3CG44840	KGN59669NA1	hypothetical protein Csa_002539 [Cucumis sativus]
3	35274733	35279639	Chr3CG44850	XP_004141092NA1	phosphoglucan phosphatase LSF1, chloroplastic isoform X1 [Cucumis sativus]
3	35282205	35285316	Chr3CG44860	XP_011652280NA1	uncharacterized protein LOC105435007 [Cucumis sativus] &gt;KGN59671NA1 hypothetical protein Csa_002667 [Cucumis sativus]
3	35287498	35287587	Chr3CG44870	NA	NA
3	35289598	35291238	Chr3CG44880	XP_004141189NA2	polygalacturonase QRT3 [Cucumis sativus] &gt;KGN59673NA1 hypothetical protein Csa_001831 [Cucumis sativus]
3	35297573	35304418	Chr3CG44890	XP_031737710NA1	cinnamoyl-CoA reductase-like SNL6 isoform X1 [Cucumis sativus]
3	35301654	35306307	Chr3CG44900	XP_031737710NA1	cinnamoyl-CoA reductase-like SNL6 isoform X1 [Cucumis sativus]
3	35303272	35303574	Chr3CG44910	NA	NA
3	35304100	35310437	Chr3CG44920	XP_004141094NA1	50S ribosomal protein L12, chloroplastic [Cucumis sativus] &gt;KGN59676NA1 hypothetical protein Csa_002198 [Cucumis sativus]
3	35307475	35307591	Chr3CG44930	NA	NA
3	35313298	35322561	Chr3CG44940	XP_004141095NA1	myb-related protein 305 [Cucumis sativus] &gt;KAE8651255NA1 hypothetical protein Csa_000982 [Cucumis sativus]
3	35329435	35329518	Chr3CG44950	NA	NA
3	35331032	35332099	Chr3CG44960	KAE8651256NA1	hypothetical protein Csa_002144 [Cucumis sativus]
3	35332026	35351897	Chr3CG44970	XP_011652872NA2	cyclin-dependent kinase C-2 [Cucumis sativus] &gt;XP_031738093NA1 cyclin-dependent kinase C-2 [Cucumis sativus] &gt;KGN59804NA2 hypothetical protein Csa_001768 [Cucumis sativus]
3	35343656	35344146	Chr3CG44980	NA	NA
3	35352857	35356367	Chr3CG44990	KAA0053656NA1	ADP-ribosylation factor 1-like isoform X1 [Cucumis melo varNA makuwa] &gt;TYK00827NA1 ADP-ribosylation factor 1-like isoform X1 [Cucumis melo varNA makuwa]
3	35359045	35362175	Chr3CG45000	XP_004141101NA1	polygalacturonase At1g48100 [Cucumis sativus] &gt;KGN59684NA1 hypothetical protein Csa_001056 [Cucumis sativus]
3	35373190	35375570	Chr3CG45010	NA	NA
3	35375848	35376045	Chr3CG45020	NA	NA
3	35375848	35410236	Chr3CG45030	EXC20307NA1	Shaggy-related protein kinase epsilon [Morus notabilis]
3	35393507	35394690	Chr3CG45040	NA	NA
3	35401549	35402502	Chr3CG45050	NA	NA
3	35402592	35403406	Chr3CG45060	NA	NA
3	35407352	35407947	Chr3CG45070	XP_031737746NA1	uncharacterized protein LOC101218542 isoform X2 [Cucumis sativus]
3	35411584	35428099	Chr3CG45080	XP_004141096NA1	polyribonucleotide nucleotidyltransferase 2, mitochondrial isoform X1 [Cucumis sativus] &gt;KGN59689NA1 hypothetical protein Csa_002153 [Cucumis sativus]
3	35431364	35434589	Chr3CG45090	XP_004141102NA1	uncharacterized protein LOC101216879 [Cucumis sativus] &gt;KGN59691NA1 hypothetical protein Csa_001414 [Cucumis sativus]
3	35431364	35436117	Chr3CG45100	XP_004141102NA1	uncharacterized protein LOC101216879 [Cucumis sativus] &gt;KGN59691NA1 hypothetical protein Csa_001414 [Cucumis sativus]
3	35444784	35448819	Chr3CG45110	NP_001275531NA1	probable galactinol--sucrose galactosyltransferase 5-like [Cucumis sativus] &gt;ABD72603NA1 raffinose synthase [Cucumis sativus] &gt;KGN59693NA1 hypothetical protein Csa_001762 [Cucumis sativus]
3	35451568	35456478	Chr3CG45120	XP_011652873NA2	NAC transcription factor 56 [Cucumis sativus]
3	35451595	35453180	Chr3CG45130	KAA0053643NA1	hypothetical protein E6C27_scaffold135G00140 [Cucumis melo varNA makuwa] &gt;TYK00814NA1 hypothetical protein E5676_scaffold1545G00150 [Cucumis melo varNA makuwa]
3	35457081	35469509	Chr3CG45140	KAE8651261NA1	hypothetical protein Csa_001929 [Cucumis sativus]
3	35467539	35484048	Chr3CG45150	XP_011652291NA1	protein RST1 isoform X2 [Cucumis sativus] &gt;KAE8651262NA1 hypothetical protein Csa_000791 [Cucumis sativus]
3	35486146	35491000	Chr3CG45160	XP_004141105NA1	protein ANTHESIS POMOTING FACTOR 1 [Cucumis sativus] &gt;KGN59699NA1 hypothetical protein Csa_002215 [Cucumis sativus]
3	35490574	35491050	Chr3CG45170	XP_011652292NA1	oleosin 18NA2 kDa [Cucumis sativus]
3	35501170	35502138	Chr3CG45180	XP_004141196NA1	LOB domain-containing protein 25 isoform X1 [Cucumis sativus]
3	35511640	35516138	Chr3CG45190	XP_004141107NA1	mitogen-activated protein kinase kinase 3 isoform X1 [Cucumis sativus] &gt;XP_011652294NA1 mitogen-activated protein kinase kinase 3 isoform X1 [Cucumis sativus] &gt;KGN59702NA1 hypothetical protein Csa_001992 [Cucumis sativus]
3	35517748	35528237	Chr3CG45200	XP_011652295NA1	denticleless protein homolog [Cucumis sativus] &gt;KGN59703NA1 hypothetical protein Csa_001603 [Cucumis sativus]
3	35529879	35532298	Chr3CG45210	XP_031739468NA1	F-box/LRR-repeat protein 4 isoform X1 [Cucumis sativus]
3	35536954	35565910	Chr3CG45220	XP_011652297NA1	nuclear pore complex protein GP210 [Cucumis sativus]
3	35566420	35568317	Chr3CG45230	NA	NA
3	35583263	35584440	Chr3CG45240	NA	NA
3	35583304	35588353	Chr3CG45250	KAA0057246NA1	protein kinase PVPK-1 [Cucumis melo varNA makuwa] &gt;TYK18715NA1 protein kinase PVPK-1 [Cucumis melo varNA makuwa]
3	35585545	35585748	Chr3CG45260	KAF3521194NA1	hypothetical protein DY000_02064305 [Brassica cretica]
3	35587887	35589734	Chr3CG45270	XP_011652303NA1	putative pentatricopeptide repeat-containing protein At3g01580 [Cucumis sativus]
3	35588737	35595941	Chr3CG45280	XP_031738599NA1	altered inheritance of mitochondria protein 32 isoform X1 [Cucumis sativus]
3	35594427	35594519	Chr3CG45290	NA	NA
3	35595716	35595853	Chr3CG45300	NA	NA
3	35596518	35596583	Chr3CG45310	NA	NA
3	35601283	35601644	Chr3CG45320	NA	NA
3	35601808	35602277	Chr3CG45330	AFK47721NA1	unknown [Lotus japonicus]
3	35603548	35605822	Chr3CG45340	XP_004141114NA1	uncharacterized protein LOC101219806 isoform X1 [Cucumis sativus] &gt;KGN59714NA1 hypothetical protein Csa_001304 [Cucumis sativus]
3	35606856	35611305	Chr3CG45350	XP_004141115NA1	SAGA-associated factor 29 homolog A [Cucumis sativus] &gt;XP_011652304NA1 SAGA-associated factor 29 homolog A [Cucumis sativus]
3	35614022	35616732	Chr3CG45360	XP_011652306NA1	GDSL esterase/lipase At5g14450 [Cucumis sativus] &gt;XP_031738681NA1 GDSL esterase/lipase At5g14450 [Cucumis sativus] &gt;KGN59716NA1 hypothetical protein Csa_000914 [Cucumis sativus]
3	35617598	35619886	Chr3CG45370	XP_004141199NA2	GDSL esterase/lipase At5g14450 [Cucumis sativus] &gt;KGN59717NA1 hypothetical protein Csa_001756 [Cucumis sativus]
3	35622378	35622467	Chr3CG45380	NA	NA
3	35625256	35628757	Chr3CG45390	XP_004141117NA1	surfeit locus protein 2 [Cucumis sativus] &gt;KGN59718NA1 hypothetical protein Csa_002221 [Cucumis sativus]
3	35637493	35654346	Chr3CG45400	TYK18736NA1	E3 ubiquitin-protein ligase HERC2 [Cucumis melo varNA makuwa]
3	35655894	35663274	Chr3CG45410	XP_004141121NA1	rhomboid-like protein 20 [Cucumis sativus] &gt;KGN59722NA1 hypothetical protein Csa_002074 [Cucumis sativus]
3	35676748	35677266	Chr3CG45420	NA	NA
3	35676877	35681169	Chr3CG45430	XP_004141122NA1	CDPK-related kinase 1 isoform X1 [Cucumis sativus] &gt;KGN59723NA1 hypothetical protein Csa_000904 [Cucumis sativus]
3	35685036	35686553	Chr3CG45440	XP_004141200NA1	transcription factor bHLH106 [Cucumis sativus] &gt;KGN59724NA1 hypothetical protein Csa_001752 [Cucumis sativus]
3	35696776	35708251	Chr3CG45450	XP_011652311NA1	dual specificity protein phosphatase 12 isoform X1 [Cucumis sativus] &gt;XP_031738899NA1 dual specificity protein phosphatase 12 isoform X1 [Cucumis sativus]
3	35696810	35703823	Chr3CG45460	KAA0057216NA1	GAST1 protein-like protein 5 [Cucumis melo varNA makuwa] &gt;TYK18745NA1 GAST1 protein-like protein 5 [Cucumis melo varNA makuwa]
3	35699893	35700595	Chr3CG45470	XP_011652310NA1	protein GAST1 [Cucumis sativus] &gt;KAE8651268NA1 hypothetical protein Csa_001499 [Cucumis sativus]
3	35715542	35715969	Chr3CG45480	NA	NA
3	35716319	35718182	Chr3CG45490	XP_004141125NA1	F-box protein At2g26850 [Cucumis sativus] &gt;KGN59728NA1 hypothetical protein Csa_001584 [Cucumis sativus]
3	35723882	35724687	Chr3CG45500	NA	NA
3	35726899	35727210	Chr3CG45510	XP_004141126NA1	5-methyltetrahydropteroyltriglutamate--homocysteine methyltransferase [Cucumis sativus] &gt;KGN59730NA1 hypothetical protein Csa_002403 [Cucumis sativus]
3	35728760	35740826	Chr3CG45520	XP_004141127NA1	double-stranded RNA-binding protein 1 [Cucumis sativus] &gt;KAE8651270NA1 hypothetical protein Csa_001302 [Cucumis sativus]
3	35742475	35743675	Chr3CG45530	XP_004141201NA1	annexin D8 isoform X1 [Cucumis sativus] &gt;XP_031738230NA1 annexin D8 isoform X2 [Cucumis sativus] &gt;KGN59733NA1 hypothetical protein Csa_002191 [Cucumis sativus]
3	35752147	35767562	Chr3CG45540	XP_004141128NA1	uncharacterized protein LOC101223112 [Cucumis sativus] &gt;KGN59734NA1 hypothetical protein Csa_000890 [Cucumis sativus]
3	35770314	35772099	Chr3CG45550	XP_008465347NA1	PREDICTED: nipped-B-like protein B [Cucumis melo]
3	35778973	35811647	Chr3CG45560	KAA0057176NA1	zinc finger CCCH domain-containing protein 48-like [Cucumis melo varNA makuwa] &gt;TYK18786NA1 zinc finger CCCH domain-containing protein 48-like [Cucumis melo varNA makuwa]
3	35800006	35800451	Chr3CG45570	TYK18783NA1	syntaxin-132 [Cucumis melo varNA makuwa]
3	35813042	35821355	Chr3CG45580	XP_004141204NA1	protein EMBRYO SAC DEVELOPMENT ARREST 30 [Cucumis sativus] &gt;XP_031739246NA1 protein EMBRYO SAC DEVELOPMENT ARREST 30 [Cucumis sativus] &gt;KGN59742NA1 hypothetical protein Csa_000921 [Cucumis sativus]
3	35821977	35822054	Chr3CG45590	NA	NA
3	35825500	35826888	Chr3CG45600	XP_004141205NA1	3-ketoacyl-CoA synthase 7 [Cucumis sativus] &gt;KGN59744NA1 hypothetical protein Csa_001795 [Cucumis sativus]
3	35825821	35844773	Chr3CG45610	XP_031738873NA1	pentatricopeptide repeat-containing protein At1g10910, chloroplastic isoform X2 [Cucumis sativus]
3	35849286	35849474	Chr3CG45620	KGN59747NA1	hypothetical protein Csa_001695 [Cucumis sativus]
3	35850506	35852751	Chr3CG45630	XP_004141132NA2	probable glycosyltransferase At5g03795 [Cucumis sativus] &gt;KGN59748NA1 hypothetical protein Csa_001809 [Cucumis sativus]
3	35858921	35866198	Chr3CG45640	XP_004141133NA1	WD repeat-containing protein 55 [Cucumis sativus] &gt;XP_011652317NA1 WD repeat-containing protein 55 [Cucumis sativus] &gt;KAE8651272NA1 hypothetical protein Csa_002126 [Cucumis sativus]
3	35864713	35864787	Chr3CG45650	NA	NA
3	35866407	35869073	Chr3CG45660	XP_004141134NA1	tubulin alpha-6 chain [Cucumis sativus] &gt;KGN59749NA1 hypothetical protein Csa_001017 [Cucumis sativus]
3	35871141	35871203	Chr3CG45670	NA	NA
3	35871609	35886124	Chr3CG45680	XP_004141135NA1	eukaryotic translation initiation factor NCBP [Cucumis sativus] &gt;KAE8651273NA1 hypothetical protein Csa_002372 [Cucumis sativus]
3	35889184	35889670	Chr3CG45690	KGN59752NA1	hypothetical protein Csa_001232 [Cucumis sativus]
3	35890904	35891095	Chr3CG45700	NA	NA
3	35890920	35898442	Chr3CG45710	XP_031739146NA1	CDT1-like protein a, chloroplastic [Cucumis sativus]
3	35902483	35902635	Chr3CG45720	NA	NA
3	35904977	35905255	Chr3CG45730	XP_022974223NA1	uncharacterized protein LOC111472845 [Cucurbita maxima]
3	35905121	35913282	Chr3CG45740	XP_004141137NA1	adenylyl-sulfate kinase 3 [Cucumis sativus] &gt;XP_031739388NA1 adenylyl-sulfate kinase 3 [Cucumis sativus] &gt;KGN59756NA1 hypothetical protein Csa_001222 [Cucumis sativus]
3	35910408	35913783	Chr3CG45750	XP_004141137NA1	adenylyl-sulfate kinase 3 [Cucumis sativus] &gt;XP_031739388NA1 adenylyl-sulfate kinase 3 [Cucumis sativus] &gt;KGN59756NA1 hypothetical protein Csa_001222 [Cucumis sativus]
3	35916463	35918964	Chr3CG45760	XP_004141138NA1	uncharacterized protein LOC101205024 [Cucumis sativus] &gt;KGN59757NA1 hypothetical protein Csa_001397 [Cucumis sativus]
3	35922039	35926607	Chr3CG45770	XP_004141207NA1	tryptophan synthase alpha chain [Cucumis sativus] &gt;KGN59758NA1 hypothetical protein Csa_002167 [Cucumis sativus]
3	35928478	35939273	Chr3CG45780	XP_004141139NA1	T-complex protein 1 subunit theta [Cucumis sativus] &gt;KGN59759NA1 hypothetical protein Csa_002155 [Cucumis sativus]
3	35941651	35944870	Chr3CG45790	KGN59874NA2	hypothetical protein Csa_001420 [Cucumis sativus]
3	35944014	35944674	Chr3CG45800	KVH90593NA1	hypothetical protein Ccrd_007361 [Cynara cardunculus varNA scolymus]
3	35946798	35951229	Chr3CG45810	XP_004141140NA1	NADPH-dependent aldehyde reductase-like protein, chloroplastic [Cucumis sativus] &gt;KGN59762NA1 hypothetical protein Csa_000736 [Cucumis sativus]
3	35950438	35955390	Chr3CG45820	XP_004141141NA1	GATA transcription factor 9 [Cucumis sativus] &gt;KGN59763NA1 hypothetical protein Csa_001643 [Cucumis sativus]
3	35951877	35954351	Chr3CG45830	XP_004141142NA1	glucan endo-1,3-beta-glucosidase 8 [Cucumis sativus] &gt;KGN59764NA1 hypothetical protein Csa_001412 [Cucumis sativus]
3	35960363	35985677	Chr3CG45840	XP_004141143NA1	general negative regulator of transcription subunit 3 isoform X1 [Cucumis sativus] &gt;XP_031738279NA1 general negative regulator of transcription subunit 3 isoform X1 [Cucumis sativus] &gt;KAE8651276NA1 hypothetical protein Csa_002262 [Cucumis sativus]
3	35962444	35962821	Chr3CG45850	NA	NA
3	36000097	36002775	Chr3CG45860	XP_011652324NA1	myb-related protein 2 isoform X1 [Cucumis sativus] &gt;XP_031737518NA1 myb-related protein 2 isoform X1 [Cucumis sativus] &gt;KGN59767NA1 hypothetical protein Csa_001183 [Cucumis sativus]
3	36002264	36002590	Chr3CG45870	NA	NA
3	36005294	36007070	Chr3CG45880	XP_004141145NA1	thioredoxin-like 1-1, chloroplastic isoform X1 [Cucumis sativus] &gt;KGN59768NA1 hypothetical protein Csa_002050 [Cucumis sativus]
3	36009424	36013229	Chr3CG45890	XP_004141146NA1	cathepsin B-like protease 3 isoform X2 [Cucumis sativus]
3	36016337	36018533	Chr3CG45900	XP_004141147NA1	DNA-directed RNA polymerase III subunit RPC10 [Cucumis sativus] &gt;XP_008465337NA1 PREDICTED: DNA-directed RNA polymerase III subunit RPC10-like [Cucumis melo] &gt;XP_008465338NA1 PREDICTED: DNA-directed RNA polymerase III subunit RPC10-like [Cucumis melo] &gt;KGN59770NA1 hypothetical protein Csa_002120 [Cucumis sativus]
3	36018986	36021025	Chr3CG45910	XP_004141148NA1	uncharacterized protein LOC101207413 [Cucumis sativus] &gt;XP_011652327NA1 uncharacterized protein LOC101207413 [Cucumis sativus] &gt;KGN59771NA1 hypothetical protein Csa_000817 [Cucumis sativus]
3	36023734	36028258	Chr3CG45920	XP_004141149NA1	uncharacterized protein LOC101207660 [Cucumis sativus] &gt;XP_031738556NA1 uncharacterized protein LOC101207660 [Cucumis sativus] &gt;KGN59772NA1 hypothetical protein Csa_001958 [Cucumis sativus]
3	36028164	36037798	Chr3CG45930	KGN59887NA2	hypothetical protein Csa_001561 [Cucumis sativus]
3	36037504	36044348	Chr3CG45940	XP_004141210NA2	probable serine/threonine-protein kinase PBL28 [Cucumis sativus] &gt;KAE8651278NA1 hypothetical protein Csa_001376 [Cucumis sativus]
3	36046389	36067783	Chr3CG45950	KAF5726608NA1	hypothetical protein HS088_TW22G00288 [Tripterygium wilfordii]
3	36086958	36092152	Chr3CG45960	XP_004141153NA1	heparan-alpha-glucosaminide N-acetyltransferase [Cucumis sativus]
3	36097910	36099678	Chr3CG45970	XP_004141154NA1	cytochrome P450 87A3 isoform X1 [Cucumis sativus]
3	36100354	36102115	Chr3CG45980	KGN59781NA1	hypothetical protein Csa_000881 [Cucumis sativus]
3	36105276	36106332	Chr3CG45990	XP_004141155NA1	probable xyloglucan endotransglucosylase/hydrolase protein 5 [Cucumis sativus] &gt;KGN59782NA1 hypothetical protein Csa_002181 [Cucumis sativus] &gt;CCH26413NA1 xyloglucan endotransglycosylase [Cucumis sativus]
3	36107300	36115326	Chr3CG46000	NA	NA
3	36118814	36125914	Chr3CG46010	NA	NA
3	36127386	36131152	Chr3CG46020	XP_004141156NA1	respiratory burst oxidase homolog protein C [Cucumis sativus] &gt;KGN59783NA1 hypothetical protein Csa_002151 [Cucumis sativus]
3	36138201	36141357	Chr3CG46030	XP_004141157NA1	uncharacterized protein LOC101209858 [Cucumis sativus] &gt;KGN59784NA1 hypothetical protein Csa_001292 [Cucumis sativus]
3	36138359	36147264	Chr3CG46040	XP_011652332NA1	uncharacterized protein LOC105435015 [Cucumis sativus]
3	36148580	36148774	Chr3CG46050	KAA0036929NA1	hypothetical protein E6C27_scaffold86G00010 [Cucumis melo varNA makuwa]
3	36162206	36162965	Chr3CG46060	XP_004151013NA2	transcription factor MYB114-like [Cucumis sativus] &gt;XP_008464000NA1 PREDICTED: transcription factor MYB114-like [Cucumis melo] &gt;KAA0058503NA1 transcription factor MYB114-like protein [Cucumis melo varNA makuwa] &gt;KAE8651281NA1 hypothetical protein Csa_002354 [Cucumis sativus] &gt;TYK07242NA1 transcription factor MYB114-like protein [Cucumis melo varNA makuwa]
3	36164240	36166407	Chr3CG46070	XP_008464001NA1	PREDICTED: ubiquitin-like protein ATG12 [Cucumis melo]
3	36170604	36176516	Chr3CG46080	XP_008464002NA1	PREDICTED: developmentally-regulated G-protein 2 [Cucumis melo] &gt;XP_008464003NA1 PREDICTED: developmentally-regulated G-protein 2 [Cucumis melo] &gt;XP_011652334NA1 developmentally-regulated G-protein 2 [Cucumis sativus] &gt;XP_038893692NA1 developmentally-regulated G-protein 2 [Benincasa hispida] &gt;XP_038893701NA1 developmentally-regulated G-protein 2 [Benincasa hispida] &gt;XP_038893707NA1…
3	36177694	36179542	Chr3CG46090	XP_004141212NA2	putative pentatricopeptide repeat-containing protein At5g37570 [Cucumis sativus] &gt;KGN59788NA1 hypothetical protein Csa_000808 [Cucumis sativus]
3	36192966	36194093	Chr3CG46100	KGN59789NA1	hypothetical protein Csa_002199 [Cucumis sativus]
3	36207135	36215789	Chr3CG46110	XP_031738288NA1	uncharacterized protein LOC101203238 isoform X2 [Cucumis sativus]
3	36215616	36215918	Chr3CG46120	NA	NA
3	36226755	36232790	Chr3CG46130	XP_004141214NA1	polyadenylate-binding protein-interacting protein 3 [Cucumis sativus] &gt;XP_011652338NA1 polyadenylate-binding protein-interacting protein 3 [Cucumis sativus] &gt;KGN59791NA1 hypothetical protein Csa_002430 [Cucumis sativus]
3	36231512	36242397	Chr3CG46140	KAE8651283NA1	hypothetical protein Csa_001787 [Cucumis sativus]
3	36245074	36247404	Chr3CG46150	XP_004141216NA1	uncharacterized protein LOC101203970 [Cucumis sativus] &gt;KGN59794NA1 hypothetical protein Csa_000761 [Cucumis sativus]
3	36257899	36268107	Chr3CG46160	XP_004141217NA1	uncharacterized protein LOC101204214 [Cucumis sativus] &gt;KGN59795NA1 hypothetical protein Csa_002073 [Cucumis sativus]
3	36274760	36279526	Chr3CG46170	XP_004141160NA2	uncharacterized protein LOC101210601 [Cucumis sativus] &gt;XP_031738493NA1 uncharacterized protein LOC101210601 [Cucumis sativus] &gt;KGN59796NA1 hypothetical protein Csa_001175 [Cucumis sativus]
3	36274988	36279526	Chr3CG46180	XP_004141160NA2	uncharacterized protein LOC101210601 [Cucumis sativus] &gt;XP_031738493NA1 uncharacterized protein LOC101210601 [Cucumis sativus] &gt;KGN59796NA1 hypothetical protein Csa_001175 [Cucumis sativus]
3	36282189	36282401	Chr3CG46190	NA	NA
3	36287530	36287847	Chr3CG46200	KAE8651285NA1	hypothetical protein Csa_001765 [Cucumis sativus]
3	36292220	36293729	Chr3CG46210	XP_004141218NA1	transcription factor MYB26 [Cucumis sativus] &gt;KGN59797NA1 hypothetical protein Csa_000952 [Cucumis sativus]
3	36326409	36330078	Chr3CG46220	XP_004146846NA1	IQ domain-containing protein IQM4 [Cucumis sativus]
3	36346120	36348490	Chr3CG46230	XP_004146810NA1	EPIDERMAL PATTERNING FACTOR-like protein 3 [Cucumis sativus] &gt;XP_011652341NA1 EPIDERMAL PATTERNING FACTOR-like protein 3 [Cucumis sativus] &gt;XP_011652342NA1 EPIDERMAL PATTERNING FACTOR-like protein 3 [Cucumis sativus] &gt;KAE8651286NA1 hypothetical protein Csa_001818 [Cucumis sativus]
3	36358854	36358976	Chr3CG46240	NA	NA
3	36364834	36369769	Chr3CG46250	XP_004151319NA1	casein kinase 1-like protein 2 [Cucumis sativus] &gt;KGN59801NA1 hypothetical protein Csa_002434 [Cucumis sativus]
3	36375401	36384679	Chr3CG46260	KGN59924NA2	hypothetical protein Csa_001589 [Cucumis sativus]
3	36391963	36398545	Chr3CG46270	KGN59926NA2	hypothetical protein Csa_002187 [Cucumis sativus]
3	36401508	36403748	Chr3CG46280	XP_004146814NA1	protein phosphatase 2C 16 [Cucumis sativus]
3	36408516	36410066	Chr3CG46290	XP_031737673NA1	uncharacterized protein LOC116402491 [Cucumis sativus] &gt;KGN59806NA1 hypothetical protein Csa_001736 [Cucumis sativus]
3	36414507	36420558	Chr3CG46300	XP_011652344NA1	aminopeptidase M1 isoform X1 [Cucumis sativus] &gt;KGN59807NA1 hypothetical protein Csa_000857 [Cucumis sativus]
3	36421499	36421730	Chr3CG46310	NA	NA
3	36422693	36427124	Chr3CG46320	XP_004146815NA1	uncharacterized protein LOC101203747 [Cucumis sativus] &gt;KGN59808NA1 hypothetical protein Csa_001912 [Cucumis sativus]
3	36430827	36431113	Chr3CG46330	NA	NA
3	36434630	36435965	Chr3CG46340	XP_004146848NA1	nucleolin 1 [Cucumis sativus] &gt;KGN59809NA1 hypothetical protein Csa_000774 [Cucumis sativus]
3	36439312	36439437	Chr3CG46350	NA	NA
3	36441242	36447487	Chr3CG46360	XP_004146816NA1	glyoxylate/succinic semialdehyde reductase 2, chloroplastic isoform X1 [Cucumis sativus]
3	36450020	36452287	Chr3CG46370	NA	NA
3	36451053	36459045	Chr3CG46380	XP_004146817NA1	glyoxylate/succinic semialdehyde reductase 2, chloroplastic [Cucumis sativus]
3	36461071	36475991	Chr3CG46390	XP_011652346NA1	general transcription factor 3C polypeptide 3 [Cucumis sativus] &gt;KGN59936NA2 hypothetical protein Csa_001841 [Cucumis sativus]
3	36479065	36491474	Chr3CG46400	XP_004146818NA1	putative hydrolase C777NA06c isoform X1 [Cucumis sativus] &gt;KGN59941NA2 hypothetical protein Csa_000738 [Cucumis sativus]
3	36503182	36503271	Chr3CG46410	NA	NA
3	36512513	36514889	Chr3CG46420	XP_011652348NA1	protein indeterminate-domain 7 [Cucumis sativus] &gt;XP_011652349NA1 protein indeterminate-domain 7 [Cucumis sativus] &gt;KGN59816NA1 hypothetical protein Csa_002364 [Cucumis sativus]
3	36525570	36540988	Chr3CG46430	XP_011652351NA1	beta-galactosidase 17 [Cucumis sativus] &gt;KGN59817NA1 hypothetical protein Csa_001250 [Cucumis sativus]
3	36544253	36545573	Chr3CG46440	NA	NA
3	36547079	36560702	Chr3CG46450	XP_004146851NA1	putative pentatricopeptide repeat-containing protein At1g17630 [Cucumis sativus]
3	36562862	36568405	Chr3CG46460	XP_004146822NA1	protein HOTHEAD [Cucumis sativus] &gt;KGN59821NA1 hypothetical protein Csa_001574 [Cucumis sativus]
3	36588372	36615481	Chr3CG46470	XP_004146823NA1	beta-galactosidase 1 [Cucumis sativus] &gt;KAE8651291NA1 hypothetical protein Csa_001930 [Cucumis sativus]
3	36609116	36615481	Chr3CG46480	XP_004146824NA1	uncharacterized protein LOC101205919 [Cucumis sativus] &gt;KGN59823NA1 hypothetical protein Csa_001373 [Cucumis sativus]
3	36620589	36625213	Chr3CG46490	XP_004146825NA1	DEAD-box ATP-dependent RNA helicase 20 [Cucumis sativus] &gt;KGN59824NA1 hypothetical protein Csa_002637 [Cucumis sativus]
3	36629966	36639120	Chr3CG46500	XP_011652876NA1	3-epi-6-deoxocathasterone 23-monooxygenase CYP90D1 [Cucumis sativus] &gt;KAE8651292NA1 hypothetical protein Csa_002432 [Cucumis sativus]
3	36638149	36639246	Chr3CG46510	XP_011652354NA1	uncharacterized protein LOC101206630 isoform X2 [Cucumis sativus]
3	36640775	36643419	Chr3CG46520	XP_004146826NA1	phospholipase D alpha 4 [Cucumis sativus] &gt;KAE8651293NA1 hypothetical protein Csa_001191 [Cucumis sativus]
3	36644446	36644529	Chr3CG46530	NA	NA
3	36649481	36650026	Chr3CG46540	KAE8651294NA1	hypothetical protein Csa_001744 [Cucumis sativus]
3	36649766	36656972	Chr3CG46550	XP_004146828NA1	inactive protein kinase SELMODRAFT_444075 [Cucumis sativus] &gt;XP_011652357NA1 inactive protein kinase SELMODRAFT_444075 [Cucumis sativus] &gt;KAE8651295NA1 hypothetical protein Csa_001965 [Cucumis sativus]
3	36653542	36657068	Chr3CG46560	NA	NA
3	36676191	36682289	Chr3CG46570	XP_011652359NA1	serine/threonine protein phosphatase 2A 55 kDa regulatory subunit B beta isoform [Cucumis sativus] &gt;KGN59832NA1 hypothetical protein Csa_001342 [Cucumis sativus]
3	36685170	36696366	Chr3CG46580	XP_031737612NA1	dof zinc finger protein DOF1NA7 [Cucumis sativus] &gt;KGN59833NA1 hypothetical protein Csa_002324 [Cucumis sativus]
3	36695291	36696366	Chr3CG46590	XP_031737612NA1	dof zinc finger protein DOF1NA7 [Cucumis sativus] &gt;KGN59833NA1 hypothetical protein Csa_002324 [Cucumis sativus]
3	36698295	36698381	Chr3CG46600	NA	NA
3	36700409	36700663	Chr3CG46610	NA	NA
3	36702436	36706702	Chr3CG46620	XP_004146855NA2	glutamate receptor 2NA7 isoform X1 [Cucumis sativus] &gt;KAE8651296NA1 hypothetical protein Csa_001200 [Cucumis sativus]
3	36714420	36730673	Chr3CG46630	XP_004146856NA1	dentin sialophosphoprotein isoform X1 [Cucumis sativus] &gt;KGN59835NA1 hypothetical protein Csa_002066 [Cucumis sativus]
3	36714420	36728760	Chr3CG46640	XP_004146856NA1	dentin sialophosphoprotein isoform X1 [Cucumis sativus] &gt;KGN59835NA1 hypothetical protein Csa_002066 [Cucumis sativus]
3	36729264	36738333	Chr3CG46650	XP_011652363NA1	uncharacterized protein At1g51745 isoform X1 [Cucumis sativus] &gt;KGN59837NA1 hypothetical protein Csa_002038 [Cucumis sativus]
3	36745320	36747484	Chr3CG46660	XP_004146829NA1	phosducin-like protein 3 [Cucumis sativus] &gt;XP_011652364NA1 phosducin-like protein 3 [Cucumis sativus] &gt;XP_011652365NA1 phosducin-like protein 3 [Cucumis sativus] &gt;XP_031738643NA1 phosducin-like protein 3 [Cucumis sativus] &gt;XP_031738644NA1 phosducin-like protein 3 [Cucumis sativus] &gt;XP_031738645NA1 phosducin-like protein 3 [Cucumis sativus] &gt;XP_031738646NA1 phosducin-like protei…
3	36748327	36760944	Chr3CG46670	XP_004146832NA1	NADP-specific glutamate dehydrogenase [Cucumis sativus] &gt;KGN59839NA1 hypothetical protein Csa_001832 [Cucumis sativus]
3	36766947	36771198	Chr3CG46680	KAE8651298NA1	hypothetical protein Csa_002473 [Cucumis sativus]
3	36768804	36768890	Chr3CG46690	NA	NA
3	36770512	36772477	Chr3CG46700	XP_004146858NA1	uncharacterized protein LOC101214024 isoform X2 [Cucumis sativus] &gt;KGN59842NA1 hypothetical protein Csa_000818 [Cucumis sativus]
3	36779937	36782962	Chr3CG46710	XP_004146834NA1	IAA-amino acid hydrolase ILR1-like 4 [Cucumis sativus] &gt;KGN59844NA1 hypothetical protein Csa_001907 [Cucumis sativus]
3	36784207	36792717	Chr3CG46720	XP_011652368NA1	putative F-box/LRR-repeat protein At3g18150 [Cucumis sativus] &gt;KGN59847NA1 hypothetical protein Csa_002683 [Cucumis sativus]
3	36791556	36791884	Chr3CG46730	NA	NA
3	36792273	36792737	Chr3CG46740	NA	NA
3	36805825	36807573	Chr3CG46750	XP_004146860NA1	transcription factor bHLH87 [Cucumis sativus] &gt;KGN59848NA1 hypothetical protein Csa_001182 [Cucumis sativus]
3	36822017	36824035	Chr3CG46760	XP_004146836NA1	uncharacterized protein LOC101208734 [Cucumis sativus] &gt;XP_011652370NA1 uncharacterized protein LOC101208734 [Cucumis sativus] &gt;KGN59850NA1 hypothetical protein Csa_002018 [Cucumis sativus]
3	36825138	36826512	Chr3CG46770	KGN59851NA1	hypothetical protein Csa_001362 [Cucumis sativus]
3	36827961	36837188	Chr3CG46780	XP_011652369NA2	probable LRR receptor-like serine/threonine-protein kinase At1g51810 [Cucumis sativus] &gt;KGN59852NA1 hypothetical protein Csa_001213 [Cucumis sativus]
3	36840007	36845653	Chr3CG46790	XP_004146862NA1	putative leucine-rich repeat receptor-like protein kinase At2g19210 [Cucumis sativus] &gt;KGN59853NA1 hypothetical protein Csa_002078 [Cucumis sativus]
3	36853634	36859781	Chr3CG46800	XP_011652371NA1	putative leucine-rich repeat receptor-like protein kinase At2g19210 [Cucumis sativus] &gt;KGN59991NA2 hypothetical protein Csa_002502 [Cucumis sativus]
3	36863024	36866931	Chr3CG46810	XP_004146864NA1	probable LRR receptor-like serine/threonine-protein kinase At1g51880 [Cucumis sativus]
3	36871983	36874982	Chr3CG46820	XP_031738392NA1	G-type lectin S-receptor-like serine/threonine-protein kinase At4g27290 isoform X2 [Cucumis sativus] &gt;KGN59993NA2 hypothetical protein Csa_002302 [Cucumis sativus]
3	36880862	36881393	Chr3CG46830	XP_031738397NA1	G-type lectin S-receptor-like serine/threonine-protein kinase At4g27290 isoform X2 [Cucumis sativus]
3	36880862	36884630	Chr3CG46840	XP_031738398NA1	G-type lectin S-receptor-like serine/threonine-protein kinase At4g27290 isoform X3 [Cucumis sativus] &gt;KAE8651300NA1 hypothetical protein Csa_001593 [Cucumis sativus]
3	36894041	36903668	Chr3CG46850	XP_004146838NA1	zinc finger protein CONSTANS-LIKE 4 [Cucumis sativus] &gt;KGN59860NA1 hypothetical protein Csa_002023 [Cucumis sativus]
3	36911761	36915727	Chr3CG46860	NA	NA
3	36915981	36918668	Chr3CG46870	XP_011652372NA1	universal stress protein PHOS32 isoform X1 [Cucumis sativus] &gt;KAE8651301NA1 hypothetical protein Csa_001286 [Cucumis sativus]
3	36926856	36932112	Chr3CG46880	XP_004146840NA1	universal stress protein PHOS32 [Cucumis sativus] &gt;KGN59862NA1 hypothetical protein Csa_001050 [Cucumis sativus]
3	36943681	36951558	Chr3CG46890	XP_004146841NA1	tRNA (guanine(37)-N1)-methyltransferase 1 isoform X1 [Cucumis sativus]
3	36954406	36957047	Chr3CG46900	KGN60003NA2	hypothetical protein Csa_000735, partial [Cucumis sativus]
3	36960247	36961132	Chr3CG46910	XP_011652374NA1	uncharacterized protein LOC105435019 [Cucumis sativus] &gt;KAE8651304NA1 hypothetical protein Csa_001877 [Cucumis sativus]
3	36964227	36977744	Chr3CG46920	XP_011652375NA1	ubiquitin carboxyl-terminal hydrolase 14 isoform X1 [Cucumis sativus]
3	36981629	36984621	Chr3CG46930	XP_011652378NA1	vesicle-associated protein 4-1 [Cucumis sativus] &gt;KGN59869NA1 hypothetical protein Csa_001849 [Cucumis sativus]
3	36986245	36986331	Chr3CG46940	NA	NA
3	36989953	36991808	Chr3CG46950	XP_004146868NA1	uncharacterized protein LOC101216671 [Cucumis sativus] &gt;KGN59870NA1 hypothetical protein Csa_001527 [Cucumis sativus]
3	36999159	36999856	Chr3CG46960	XP_004146843NA1	dynein light chain 2, cytoplasmic [Cucumis sativus] &gt;KAE8651306NA1 hypothetical protein Csa_000829 [Cucumis sativus]
3	37001980	37002105	Chr3CG46970	KGN59872NA1	hypothetical protein Csa_001891 [Cucumis sativus]
3	37002754	37013133	Chr3CG46980	XP_011652379NA1	double-strand break repair protein MRE11 isoform X1 [Cucumis sativus] &gt;XP_031739067NA1 double-strand break repair protein MRE11 isoform X1 [Cucumis sativus] &gt;XP_031739068NA1 double-strand break repair protein MRE11 isoform X1 [Cucumis sativus]
3	37014932	37015156	Chr3CG46990	NA	NA
3	37015464	37025547	Chr3CG47000	XP_004146844NA1	myosin-2 [Cucumis sativus] &gt;KGN59875NA1 hypothetical protein Csa_002247 [Cucumis sativus]
3	37044404	37049993	Chr3CG47010	XP_004150098NA1	ADP-ribosylation factor GTPase-activating protein AGD5 isoform X1 [Cucumis sativus] &gt;KGN59876NA1 hypothetical protein Csa_001028 [Cucumis sativus]
3	37049913	37055857	Chr3CG47020	NA	NA
3	37059874	37061268	Chr3CG47030	XP_004150100NA1	uncharacterized protein LOC101214758 [Cucumis sativus] &gt;XP_004150101NA1 uncharacterized protein LOC101214758 [Cucumis sativus] &gt;KGN59879NA1 hypothetical protein Csa_002033 [Cucumis sativus]
3	37062058	37073426	Chr3CG47040	RXI03688NA1	hypothetical protein DVH24_004340 [Malus domestica]
3	37079076	37079174	Chr3CG47050	NA	NA
3	37082060	37084408	Chr3CG47060	XP_004150103NA3	protein ULTRAPETALA 2 [Cucumis sativus] &gt;KGN59882NA1 hypothetical protein Csa_000718 [Cucumis sativus]
3	37083694	37088062	Chr3CG47070	XP_004150111NA2	lysine-specific histone demethylase 1 homolog 2 [Cucumis sativus] &gt;XP_011652386NA1 lysine-specific histone demethylase 1 homolog 2 [Cucumis sativus]
3	37092393	37093517	Chr3CG47080	XP_004150112NA3	uncharacterized protein LOC101217537 [Cucumis sativus] &gt;KGN59885NA1 hypothetical protein Csa_002065 [Cucumis sativus]
3	37092637	37093484	Chr3CG47090	XP_004150112NA3	uncharacterized protein LOC101217537 [Cucumis sativus] &gt;KGN59885NA1 hypothetical protein Csa_002065 [Cucumis sativus]
3	37093264	37099910	Chr3CG47100	XP_004150113NA2	uncharacterized protein LOC101217774 [Cucumis sativus] &gt;KGN59886NA1 hypothetical protein Csa_001227 [Cucumis sativus]
3	37097804	37100323	Chr3CG47110	XP_031738106NA1	receptor-like protein kinase THESEUS 1 [Cucumis sativus]
3	37114253	37121922	Chr3CG47120	XP_004150105NA1	PAP-specific phosphatase HAL2-like isoform X1 [Cucumis sativus] &gt;KAE8651309NA1 hypothetical protein Csa_002485 [Cucumis sativus]
3	37123752	37127002	Chr3CG47130	KAF7820469NA1	small nuclear ribonucleoprotein SmD1a [Senna tora]
3	37123752	37123978	Chr3CG47140	KAB5557424NA1	hypothetical protein DKX38_008333 [Salix brachista]
3	37133854	37148620	Chr3CG47150	XP_004150107NA1	uncharacterized protein LOC101216350 [Cucumis sativus] &gt;KGN59891NA1 hypothetical protein Csa_002204 [Cucumis sativus]
3	37155864	37173658	Chr3CG47160	XP_004150108NA1	trafficking protein particle complex II-specific subunit 130 homolog [Cucumis sativus] &gt;KGN59892NA1 hypothetical protein Csa_000999 [Cucumis sativus]
3	37173696	37173872	Chr3CG47170	NA	NA
3	37177619	37183252	Chr3CG47180	XP_038899387NA1	defensin-like protein 1 [Benincasa hispida]
3	37183724	37183870	Chr3CG47190	NA	NA
3	37190525	37190879	Chr3CG47200	XP_004150110NA1	defensin-like protein 1 [Cucumis sativus] &gt;KGN59894NA1 hypothetical protein Csa_001866 [Cucumis sativus]
3	37190700	37199104	Chr3CG47210	KGN60027NA2	hypothetical protein Csa_001878 [Cucumis sativus]
3	37195840	37195944	Chr3CG47220	NA	NA
3	37219996	37221487	Chr3CG47230	XP_004147807NA1	NAC transcription factor 56 [Cucumis sativus] &gt;KGN59897NA1 hypothetical protein Csa_000751 [Cucumis sativus]
3	37243814	37244995	Chr3CG47240	XP_004147806NA1	NAC domain-containing protein 72 isoform X2 [Cucumis sativus] &gt;KGN59898NA1 hypothetical protein Csa_002477 [Cucumis sativus]
3	37255679	37264151	Chr3CG47250	XP_011652389NA1	beta-glucosidase 18 [Cucumis sativus] &gt;KAE8651311NA1 hypothetical protein Csa_001969 [Cucumis sativus]
3	37268002	37279968	Chr3CG47260	XP_011652390NA1	beta-glucosidase 18 isoform X1 [Cucumis sativus]
3	37276285	37276386	Chr3CG47270	XP_011652391NA1	beta-glucosidase 18 isoform X2 [Cucumis sativus] &gt;KGN60041NA2 hypothetical protein Csa_002103 [Cucumis sativus]
3	37287534	37287734	Chr3CG47280	NA	NA
3	37287752	37288096	Chr3CG47290	NA	NA
3	37288091	37290937	Chr3CG47300	XP_011652392NA1	uncharacterized protein LOC101215138 [Cucumis sativus] &gt;KGN59901NA1 hypothetical protein Csa_002100 [Cucumis sativus]
3	37293274	37296199	Chr3CG47310	KGN59902NA1	hypothetical protein Csa_001382 [Cucumis sativus]
3	37295881	37302515	Chr3CG47320	KAA0057172NA1	pentatricopeptide repeat-containing protein [Cucumis melo varNA makuwa] &gt;TYK27155NA1 pentatricopeptide repeat-containing protein [Cucumis melo varNA makuwa]
3	37297787	37302984	Chr3CG47330	XP_011652393NA1	transmembrane protein 147 [Cucumis sativus]
3	37317417	37317503	Chr3CG47340	NA	NA
3	37319051	37326297	Chr3CG47350	XP_011652394NA1	probable transcription factor KAN4 [Cucumis sativus] &gt;KGN59904NA1 hypothetical protein Csa_001648 [Cucumis sativus]
3	37319051	37323263	Chr3CG47360	XP_011652394NA1	probable transcription factor KAN4 [Cucumis sativus] &gt;KGN59904NA1 hypothetical protein Csa_001648 [Cucumis sativus]
3	37325861	37326710	Chr3CG47370	KAA0056720NA1	sugar transporter ERD6-like 6 [Cucumis melo varNA makuwa] &gt;TYK21184NA1 sugar transporter ERD6-like 6 [Cucumis melo varNA makuwa]
3	37329811	37334037	Chr3CG47380	XP_004147826NA3	U-box domain-containing protein 62 isoform X1 [Cucumis sativus]
3	37333558	37334118	Chr3CG47390	NA	NA
3	37337309	37342413	Chr3CG47400	XP_004147805NA2	cytochrome P450 CYP82D47 [Cucumis sativus] &gt;XP_031739181NA1 cytochrome P450 CYP82D47 [Cucumis sativus] &gt;KGN59907NA1 hypothetical protein Csa_002489 [Cucumis sativus]
3	37345101	37347251	Chr3CG47410	XP_004147825NA1	cytochrome P450 CYP82D47 [Cucumis sativus] &gt;KGN59909NA1 hypothetical protein Csa_002548 [Cucumis sativus]
3	37358355	37371875	Chr3CG47420	XP_004147824NA1	cytochrome P450 CYP82D47 [Cucumis sativus] &gt;KGN59910NA1 hypothetical protein Csa_000849 [Cucumis sativus]
3	37372320	37373444	Chr3CG47430	XP_004147802NA1	cytochrome P450 CYP82D47 [Cucumis sativus] &gt;KAE8651314NA1 hypothetical protein Csa_001976 [Cucumis sativus]
3	37382388	37389802	Chr3CG47440	XP_004147804NA1	cytochrome P450 CYP82D47 [Cucumis sativus] &gt;KGN59913NA1 hypothetical protein Csa_000874 [Cucumis sativus]
3	37396208	37403147	Chr3CG47450	XP_022975796NA1	cytochrome P450 82A3-like [Cucurbita maxima]
3	37409039	37412959	Chr3CG47460	XP_011652397NA1	cytochrome P450 CYP82D47 [Cucumis sativus] &gt;KGN60056NA2 hypothetical protein Csa_002536 [Cucumis sativus]
3	37419493	37421414	Chr3CG47470	XP_004147801NA1	cytochrome P450 CYP82D47 [Cucumis sativus] &gt;KGN59917NA1 hypothetical protein Csa_001281 [Cucumis sativus]
3	37421987	37422742	Chr3CG47480	KGN60058NA2	hypothetical protein Csa_001805 [Cucumis sativus]
3	37424738	37428313	Chr3CG47490	XP_031737821NA1	cytochrome P450 82A4 isoform X2 [Cucumis sativus]
3	37428822	37434663	Chr3CG47500	XP_004147820NA1	cytochrome P450 CYP82D47 [Cucumis sativus] &gt;KGN59919NA1 hypothetical protein Csa_002286 [Cucumis sativus]
3	37440256	37441117	Chr3CG47510	NA	NA
3	37447680	37451790	Chr3CG47520	XP_004147800NA1	inactive protein kinase SELMODRAFT_444075 [Cucumis sativus] &gt;XP_011652399NA1 inactive protein kinase SELMODRAFT_444075 [Cucumis sativus] &gt;KGN59922NA1 hypothetical protein Csa_001411 [Cucumis sativus]
3	37451492	37453765	Chr3CG47530	XP_004147819NA1	protein JINGUBANG [Cucumis sativus]
3	37454801	37455058	Chr3CG47540	KAE8651316NA1	hypothetical protein Csa_001202 [Cucumis sativus]
3	37457652	37459599	Chr3CG47550	XP_004147799NA1	uncharacterized protein LOC101207359 [Cucumis sativus] &gt;KAE8651317NA1 hypothetical protein Csa_001576 [Cucumis sativus]
3	37464934	37482189	Chr3CG47560	KZM96253NA1	hypothetical protein DCAR_019495 [Daucus carota subspNA sativus]
3	37484881	37487238	Chr3CG47570	NA	NA
3	37485343	37487222	Chr3CG47580	XP_004147796NA1	30S ribosomal protein S9, chloroplastic [Cucumis sativus] &gt;KGN59928NA1 hypothetical protein Csa_002564 [Cucumis sativus]
3	37488298	37491687	Chr3CG47590	KAE8651319NA1	hypothetical protein Csa_001024 [Cucumis sativus]
3	37493104	37496017	Chr3CG47600	XP_011652402NA1	putative pentatricopeptide repeat-containing protein At1g19290 [Cucumis sativus] &gt;KAE8651320NA1 hypothetical protein Csa_001990 [Cucumis sativus]
3	37507181	37511087	Chr3CG47610	XP_004147816NA1	probable galacturonosyltransferase-like 1 [Cucumis sativus] &gt;KGN59931NA1 hypothetical protein Csa_001185 [Cucumis sativus]
3	37514899	37517139	Chr3CG47620	XP_004147815NA1	calcium uniporter protein 4, mitochondrial isoform X2 [Cucumis sativus] &gt;KGN59932NA1 hypothetical protein Csa_002391 [Cucumis sativus]
3	37531659	37533617	Chr3CG47630	XP_004147794NA1	uncharacterized protein LOC101206163 [Cucumis sativus] &gt;KGN59933NA1 hypothetical protein Csa_001587 [Cucumis sativus]
3	37540196	37542215	Chr3CG47640	XP_004147795NA1	uncharacterized protein LOC101206397 [Cucumis sativus] &gt;KGN59934NA1 hypothetical protein Csa_002662 [Cucumis sativus]
3	37545763	37549215	Chr3CG47650	XP_011652403NA1	J domain-containing protein required for chloroplast accumulation response 1 isoform X1 [Cucumis sativus] &gt;KAE8651321NA1 hypothetical protein Csa_001755 [Cucumis sativus]
3	37550045	37552469	Chr3CG47660	XP_004147793NA1	arabinosyltransferase RRA2 [Cucumis sativus] &gt;KGN59937NA1 hypothetical protein Csa_000847 [Cucumis sativus]
3	37555477	37567589	Chr3CG47670	XP_011652405NA1	probable protein phosphatase 2C 55 [Cucumis sativus] &gt;KGN59939NA1 hypothetical protein Csa_001995 [Cucumis sativus]
3	37573236	37573313	Chr3CG47680	NA	NA
3	37575348	37577206	Chr3CG47690	XP_004147812NA3	cytochrome P450 734A6 [Cucumis sativus] &gt;KAE8651323NA1 hypothetical protein Csa_001776 [Cucumis sativus]
3	37589637	37598635	Chr3CG47700	XP_004147791NA1	uncharacterized protein LOC101205217 isoform X1 [Cucumis sativus] &gt;KGN59943NA1 hypothetical protein Csa_002026 [Cucumis sativus]
3	37602676	37607526	Chr3CG47710	XP_004147790NA1	COP9 signalosome complex subunit 4 [Cucumis sativus] &gt;XP_008466585NA1 PREDICTED: COP9 signalosome complex subunit 4 [Cucumis melo] &gt;KAA0041637NA1 COP9 signalosome complex subunit 4 [Cucumis melo varNA makuwa] &gt;KAE8651324NA1 hypothetical protein Csa_000877 [Cucumis sativus] &gt;TYK19621NA1 COP9 signalosome complex subunit 4 [Cucumis melo varNA makuwa]
3	37614046	37614919	Chr3CG47720	XP_038905934NA1	COP9 signalosome complex subunit 4 [Benincasa hispida]
3	37618846	37622670	Chr3CG47730	XP_004147811NA2	uncharacterized protein LOC101210293 [Cucumis sativus] &gt;KGN59945NA1 hypothetical protein Csa_001449 [Cucumis sativus]
3	37625206	37628156	Chr3CG47740	XP_004147789NA1	outer envelope pore protein 24, chloroplastic [Cucumis sativus] &gt;KGN59946NA1 hypothetical protein Csa_001150 [Cucumis sativus]
3	37635544	37637274	Chr3CG47750	XP_011652406NA1	uncharacterized protein LOC101210043 [Cucumis sativus] &gt;KAE8651325NA1 hypothetical protein Csa_002491 [Cucumis sativus]
3	37647752	37649687	Chr3CG47760	XP_004147809NA2	protein LIKE COV 1 isoform X2 [Cucumis sativus]
3	37651024	37653968	Chr3CG47770	XP_004147788NA1	glucan endo-1,3-beta-glucosidase 7 [Cucumis sativus] &gt;KGN59949NA1 hypothetical protein Csa_002257 [Cucumis sativus]
3	37656326	37658783	Chr3CG47780	NA	NA
3	37656915	37661251	Chr3CG47790	XP_004147808NA1	uncharacterized protein LOC101209549 isoform X1 [Cucumis sativus] &gt;KGN59950NA1 hypothetical protein Csa_001421 [Cucumis sativus]
3	37657344	37665528	Chr3CG47800	NA	NA
3	37665832	37673376	Chr3CG47810	XP_004147787NA1	DEAD-box ATP-dependent RNA helicase 28 isoform X1 [Cucumis sativus] &gt;KGN59951NA1 hypothetical protein Csa_001064 [Cucumis sativus]
3	37680699	37682302	Chr3CG47820	XP_031738483NA1	CRAL-TRIO domain-containing protein C23B6NA04c isoform X1 [Cucumis sativus]
3	37681766	37684443	Chr3CG47830	XP_004147785NA1	uncharacterized protein At1g01500 [Cucumis sativus] &gt;KGN59953NA1 hypothetical protein Csa_001764 [Cucumis sativus]
3	37683224	37683658	Chr3CG47840	NA	NA
3	37683224	37684042	Chr3CG47850	NA	NA
3	37684494	37684798	Chr3CG47860	NA	NA
3	37686372	37699985	Chr3CG47870	XP_012441846NA1	PREDICTED: probable methyltransferase PMT28 [Gossypium raimondii]
3	37690933	37694228	Chr3CG47880	XP_011649861NA1	probable ribosome biogenesis protein RLP24 [Cucumis sativus] &gt;XP_011652414NA1 probable ribosome biogenesis protein RLP24 [Cucumis sativus] &gt;KAE8652222NA1 hypothetical protein Csa_021953 [Cucumis sativus] &gt;KGN59956NA1 hypothetical protein Csa_001526 [Cucumis sativus]
3	37701376	37705457	Chr3CG47890	XP_011652415NA1	probable LRR receptor-like serine/threonine-protein kinase At2g16250 [Cucumis sativus] &gt;KGN59958NA1 hypothetical protein Csa_001139 [Cucumis sativus]
3	37708303	37713452	Chr3CG47900	YP_009004030NA1	ATP synthase CF1 alpha subunit [Cucumis hystrix] &gt;Q2QDA3NA1 RecName: Full=ATP synthase subunit alpha, chloroplastic; AltName: Full=ATP synthase F1 sector subunit alpha; AltName: Full=F-ATPase subunit alpha [Cucumis sativus] &gt;ALF03286NA1 ATP synthase CF1 alpha subunit [Cucumis sativus varNA hardwickii] &gt;AVE15316NA1 AtpA [Cucumis sativus varNA sativus] &gt;AAZ94637NA1 ATPase alpha subunit …
3	37719741	37719941	Chr3CG47910	KGN59961NA1	hypothetical protein Csa_000924 [Cucumis sativus]
3	37725408	37726181	Chr3CG47920	XP_004147867NA1	protein RADIALIS-like 3 [Cucumis sativus] &gt;KGN59962NA1 hypothetical protein Csa_001999 [Cucumis sativus]
3	37732499	37732805	Chr3CG47930	NA	NA
3	37732640	37736963	Chr3CG47940	XP_011652416NA1	7-methyl-GTP pyrophosphatase [Cucumis sativus]
3	37737732	37741670	Chr3CG47950	XP_004147865NA1	sugar transporter ERD6-like 6 isoform X2 [Cucumis sativus] &gt;KGN59964NA1 hypothetical protein Csa_001932 [Cucumis sativus]
3	37742698	37745749	Chr3CG47960	NA	NA
3	37745617	37748049	Chr3CG47970	NA	NA
3	37746068	37747198	Chr3CG47980	XP_004147864NA1	DNA-3-methyladenine glycosylase 1 [Cucumis sativus] &gt;KGN59966NA1 hypothetical protein Csa_000717 [Cucumis sativus]
3	37754382	37754564	Chr3CG47990	NA	NA
3	37755804	37756088	Chr3CG48000	XP_008466554NA1	PREDICTED: protein RADIALIS-like 4 [Cucumis melo] &gt;KAA0041600NA1 protein RADIALIS-like 3 [Cucumis melo varNA makuwa]
3	37767764	37771168	Chr3CG48010	XP_031738573NA1	uncharacterized protein LOC101222978 isoform X1 [Cucumis sativus]
3	37775387	37775856	Chr3CG48020	XP_031738576NA1	jacalin-related lectin 19-like [Cucumis sativus] &gt;KGN59969NA1 hypothetical protein Csa_002426 [Cucumis sativus]
3	37776657	37789171	Chr3CG48030	TQD93609NA1	hypothetical protein C1H46_020764, partial [Malus baccata]
3	37778041	37780068	Chr3CG48040	XP_004147882NA1	uncharacterized protein LOC101207273 [Cucumis sativus] &gt;KGN59970NA1 hypothetical protein Csa_001356 [Cucumis sativus]
3	37788869	37789883	Chr3CG48050	XP_011652422NA2	jacalin-related lectin 3 isoform X2 [Cucumis sativus]
3	37796020	37802910	Chr3CG48060	KGN60121NA2	hypothetical protein Csa_000943 [Cucumis sativus]
3	37805471	37808259	Chr3CG48070	XP_011652424NA2	uncharacterized protein LOC101206551 [Cucumis sativus]
3	37814779	37815084	Chr3CG48080	NA	NA
3	37814875	37817843	Chr3CG48090	XP_004147878NA1	uncharacterized protein LOC101206314 [Cucumis sativus] &gt;KGN59978NA1 hypothetical protein Csa_001159 [Cucumis sativus]
3	37818633	37820971	Chr3CG48100	XP_004147860NA2	tubby-like F-box protein 5 [Cucumis sativus] &gt;KGN59979NA1 hypothetical protein Csa_002117 [Cucumis sativus]
3	37821306	37821938	Chr3CG48110	NA	NA
3	37832449	37832583	Chr3CG48120	NA	NA
3	37832998	37833754	Chr3CG48130	XP_004147861NA1	uncharacterized protein LOC101222738 [Cucumis sativus] &gt;KGN59980NA1 hypothetical protein Csa_001013 [Cucumis sativus]
3	37841484	37841591	Chr3CG48140	NA	NA
3	37843012	37843482	Chr3CG48150	KAE8651330NA1	hypothetical protein Csa_000958, partial [Cucumis sativus]
3	37844719	37850402	Chr3CG48160	XP_031738765NA1	auxilin-like protein 1 [Cucumis sativus] &gt;KGN59981NA1 hypothetical protein Csa_001686 [Cucumis sativus]
3	37851595	37855089	Chr3CG48170	XP_004147858NA1	ornithine carbamoyltransferase, chloroplastic [Cucumis sativus] &gt;KGN59982NA1 hypothetical protein Csa_002565 [Cucumis sativus]
3	37860304	37862747	Chr3CG48180	XP_004147857NA3	mannan endo-1,4-beta-mannosidase 7 [Cucumis sativus] &gt;KGN60129NA2 hypothetical protein Csa_001474 [Cucumis sativus]
3	37862325	37866861	Chr3CG48190	XP_004147856NA1	glucose-1-phosphate adenylyltransferase large subunit 1 [Cucumis sativus] &gt;KGN59984NA1 hypothetical protein Csa_002677 [Cucumis sativus]
3	37873779	37874277	Chr3CG48200	XP_004147854NA2	50S ribosomal protein L31, chloroplastic [Cucumis sativus] &gt;KGN59985NA1 hypothetical protein Csa_001806 [Cucumis sativus]
3	37879717	37881358	Chr3CG48210	XP_004147853NA1	jasmonate O-methyltransferase [Cucumis sativus] &gt;KGN59986NA1 hypothetical protein Csa_001690 [Cucumis sativus]
3	37901912	37912065	Chr3CG48220	XP_031738906NA1	inositol-pentakisphosphate 2-kinase isoform X1 [Cucumis sativus] &gt;XP_031738907NA1 inositol-pentakisphosphate 2-kinase isoform X1 [Cucumis sativus]
3	37905868	37912346	Chr3CG48230	XP_004147877NA3	agamous-like MADS-box protein AGL62 [Cucumis sativus] &gt;KGN59988NA1 hypothetical protein Csa_002516 [Cucumis sativus]
3	37914541	37921048	Chr3CG48240	XP_004147851NA1	bifunctional nuclease 1 [Cucumis sativus] &gt;XP_011652430NA1 bifunctional nuclease 1 [Cucumis sativus] &gt;KGN59990NA1 hypothetical protein Csa_001875 [Cucumis sativus]
3	37914575	37916101	Chr3CG48250	XP_004147876NA2	AAA-ATPase At3g50940 [Cucumis sativus] &gt;KAE8651331NA1 hypothetical protein Csa_002411 [Cucumis sativus]
3	37924032	37924124	Chr3CG48260	NA	NA
3	37928657	37931918	Chr3CG48270	XP_004147875NA2	transcription factor bHLH110 isoform X1 [Cucumis sativus]
3	37944628	37946033	Chr3CG48280	XP_004147874NA3	fatty alcohol:caffeoyl-CoA acyltransferase [Cucumis sativus] &gt;KAE8651333NA1 hypothetical protein Csa_002193 [Cucumis sativus]
3	37951554	37964528	Chr3CG48290	XP_004147850NA2	AP-4 complex subunit mu [Cucumis sativus] &gt;KGN59994NA1 hypothetical protein Csa_000799 [Cucumis sativus]
3	37964392	37964595	Chr3CG48300	NA	NA
3	37973753	37974682	Chr3CG48310	XP_011652434NA1	bZIP transcription factor 11 [Cucumis sativus] &gt;KGN59996NA1 hypothetical protein Csa_002639 [Cucumis sativus]
3	37979009	37989340	Chr3CG48320	XP_031738795NA1	uncharacterized protein LOC101219907 isoform X1 [Cucumis sativus]
3	37998449	38005387	Chr3CG48330	XP_011652436NA1	beta-galactosidase 5 isoform X1 [Cucumis sativus] &gt;XP_011652437NA1 beta-galactosidase 5 isoform X1 [Cucumis sativus] &gt;XP_031738563NA1 beta-galactosidase 5 isoform X1 [Cucumis sativus] &gt;KAE8651334NA1 hypothetical protein Csa_002440 [Cucumis sativus]
3	38006025	38010958	Chr3CG48340	XP_004147847NA1	thioredoxin H-type [Cucumis sativus] &gt;KGN59999NA1 hypothetical protein Csa_001620 [Cucumis sativus]
3	38013783	38016830	Chr3CG48350	XP_004147845NA1	glucose-induced degradation protein 8 homolog [Cucumis sativus] &gt;KGN60001NA1 hypothetical protein Csa_002003 [Cucumis sativus]
3	38019976	38023972	Chr3CG48360	XP_004147844NA1	probable GTP-binding protein OBGC2 [Cucumis sativus] &gt;XP_011652438NA1 probable GTP-binding protein OBGC2 [Cucumis sativus] &gt;KGN60002NA1 hypothetical protein Csa_001343 [Cucumis sativus]
3	38020372	38029184	Chr3CG48370	NA	NA
3	38028894	38033220	Chr3CG48380	XP_004147872NA1	dehydration-responsive element-binding protein 2D [Cucumis sativus]
3	38052069	38055350	Chr3CG48390	XP_004147843NA1	protein WALLS ARE THIN 1 [Cucumis sativus] &gt;KGN60004NA1 hypothetical protein Csa_000868 [Cucumis sativus]
3	38057606	38064567	Chr3CG48400	XP_004147842NA3	protein EXPRESSION OF TERPENOIDS 1 [Cucumis sativus]
3	38073143	38076705	Chr3CG48410	XP_004147871NA1	S-type anion channel SLAH4 [Cucumis sativus] &gt;KAE8651337NA1 hypothetical protein Csa_001746 [Cucumis sativus]
3	38081547	38081654	Chr3CG48420	NA	NA
3	38084482	38088244	Chr3CG48430	KAE8651338NA1	hypothetical protein Csa_000950 [Cucumis sativus]
3	38094533	38094796	Chr3CG48440	KGN55706NA1	hypothetical protein Csa_010844 [Cucumis sativus]
3	38095727	38095870	Chr3CG48450	NA	NA
3	38108639	38110285	Chr3CG48460	XP_004147870NA2	aldehyde oxidase GLOX1 [Cucumis sativus] &gt;KGN60010NA1 hypothetical protein Csa_002686 [Cucumis sativus]
3	38108735	38110152	Chr3CG48470	NA	NA
3	38124976	38126622	Chr3CG48480	XP_004147869NA1	aldehyde oxidase GLOX [Cucumis sativus]
3	38133173	38138928	Chr3CG48490	XP_004147840NA1	protein RCC2 homolog [Cucumis sativus] &gt;KGN60012NA1 hypothetical protein Csa_001051 [Cucumis sativus]
3	38141353	38144649	Chr3CG48500	XP_004147868NA1	protein IQ-DOMAIN 32 [Cucumis sativus] &gt;KGN60013NA1 hypothetical protein Csa_002507 [Cucumis sativus]
3	38143540	38147697	Chr3CG48510	NA	NA
3	38147257	38149429	Chr3CG48520	XP_004147839NA1	uncharacterized protein LOC101217531 [Cucumis sativus] &gt;KGN60014NA1 hypothetical protein Csa_000787 [Cucumis sativus]
3	38149204	38152800	Chr3CG48530	XP_031738713NA1	uncharacterized protein LOC101217301 isoform X2 [Cucumis sativus]
3	38152698	38157995	Chr3CG48540	KAA0063268NA1	ATP synthase E chain [Cucumis melo varNA makuwa] &gt;TYK31506NA1 ATP synthase E chain [Cucumis melo varNA makuwa]
3	38154838	38154918	Chr3CG48550	NA	NA
3	38156450	38162767	Chr3CG48560	TYK31505NA1	auxin response factor 5 isoform X2 [Cucumis melo varNA makuwa]
3	38169285	38169425	Chr3CG48570	NA	NA
3	38172681	38174610	Chr3CG48580	XP_011652444NA1	uncharacterized protein LOC101216589 [Cucumis sativus] &gt;XP_031737671NA1 uncharacterized protein LOC101216589 [Cucumis sativus] &gt;XP_031737672NA1 uncharacterized protein LOC101216589 [Cucumis sativus] &gt;KGN60019NA1 hypothetical protein Csa_001209 [Cucumis sativus]
3	38176362	38176478	Chr3CG48590	NA	NA
3	38177827	38177910	Chr3CG48600	NA	NA
3	38190508	38191423	Chr3CG48610	KGN60020NA1	hypothetical protein Csa_001829 [Cucumis sativus]
3	38208750	38208818	Chr3CG48620	NA	NA
3	38218736	38222806	Chr3CG48630	XP_004136392NA1	filament-like plant protein 4 isoform X2 [Cucumis sativus] &gt;XP_031737670NA1 filament-like plant protein 4 isoform X2 [Cucumis sativus] &gt;KGN60021NA1 hypothetical protein Csa_000844 [Cucumis sativus]
3	38223216	38232001	Chr3CG48640	XP_004136391NA1	auxin-responsive protein SAUR50 [Cucumis sativus]
3	38237297	38239728	Chr3CG48650	XP_004136390NA1	ATP sulfurylase 2 [Cucumis sativus] &gt;KGN60023NA1 hypothetical protein Csa_001197 [Cucumis sativus]
3	38248739	38250035	Chr3CG48660	KGN60024NA1	hypothetical protein Csa_000706 [Cucumis sativus]
3	38250146	38255596	Chr3CG48670	TYK31500NA1	cytokinin riboside 5&apos;-monophosphate phosphoribohydrolase LOG7-like isoform X1 [Cucumis melo varNA makuwa]
3	38253243	38256878	Chr3CG48680	XP_004136389NA1	endoglucanase 10 [Cucumis sativus] &gt;KGN60025NA1 hypothetical protein Csa_001861 [Cucumis sativus]
3	38263876	38273148	Chr3CG48690	XP_004136386NA1	HVA22-like protein i [Cucumis sativus] &gt;KGN60028NA1 hypothetical protein Csa_001654 [Cucumis sativus]
3	38266597	38267933	Chr3CG48700	XP_004136388NA1	protein disulfide-isomerase LQY1, chloroplastic [Cucumis sativus] &gt;KGN60026NA1 hypothetical protein Csa_002467 [Cucumis sativus]
3	38272065	38273081	Chr3CG48710	NA	NA
3	38282654	38284661	Chr3CG48720	XP_004136493NA2	uncharacterized protein LOC101222539 [Cucumis sativus] &gt;KGN60029NA1 hypothetical protein Csa_001513 [Cucumis sativus]
3	38296626	38296961	Chr3CG48730	KGN60030NA1	hypothetical protein Csa_001336 [Cucumis sativus]
3	38297379	38299861	Chr3CG48740	XP_004136492NA2	WEB family protein At1g75720 [Cucumis sativus]
3	38303683	38304358	Chr3CG48750	XP_004136385NA1	hexokinase-2, chloroplastic [Cucumis sativus] &gt;KAE8651344NA1 hypothetical protein Csa_001289 [Cucumis sativus]
3	38303683	38306645	Chr3CG48760	XP_004136385NA1	hexokinase-2, chloroplastic [Cucumis sativus] &gt;KAE8651344NA1 hypothetical protein Csa_001289 [Cucumis sativus]
3	38307219	38310278	Chr3CG48770	XP_008466486NA1	PREDICTED: AP-2 complex subunit sigma [Cucumis melo]
3	38309975	38310446	Chr3CG48780	XP_004136384NA1	gibberellin-regulated protein 1 [Cucumis sativus]
3	38313763	38314236	Chr3CG48790	XP_004136382NA1	gibberellin-regulated protein 11 [Cucumis sativus] &gt;KGN60035NA1 hypothetical protein Csa_001480 [Cucumis sativus]
3	38317963	38320608	Chr3CG48800	XP_004136381NA1	ER lumen protein-retaining receptor erd-2NA2 [Cucumis sativus]
3	38323594	38325639	Chr3CG48810	XP_004136491NA1	uncharacterized protein LOC101222062 isoform X2 [Cucumis sativus]
3	38326014	38326391	Chr3CG48820	KGN60038NA1	hypothetical protein Csa_001668 [Cucumis sativus]
3	38328751	38331051	Chr3CG48830	XP_011652451NA1	uncharacterized protein LOC101214860 [Cucumis sativus] &gt;KGN60039NA1 hypothetical protein Csa_002503 [Cucumis sativus]
3	38331692	38331784	Chr3CG48840	NA	NA
3	38335149	38339499	Chr3CG48850	XP_004136379NA1	BRISC and BRCA1-A complex member 2 isoform X1 [Cucumis sativus] &gt;KGN60040NA1 hypothetical protein Csa_001828 [Cucumis sativus]
3	38341272	38348250	Chr3CG48860	XP_031737811NA1	putative E3 ubiquitin-protein ligase LIN-1 isoform X4 [Cucumis sativus] &gt;KAE8651347NA1 hypothetical protein Csa_001086 [Cucumis sativus]
3	38348942	38349294	Chr3CG48870	NA	NA
3	38352727	38355449	Chr3CG48880	XP_004136378NA1	uncharacterized protein LOC101214378 [Cucumis sativus] &gt;KGN60042NA1 hypothetical protein Csa_001476 [Cucumis sativus]
3	38363610	38365139	Chr3CG48890	XP_004136377NA1	pathogenesis-related thaumatin-like protein 3NA5 [Cucumis sativus] &gt;KGN60043NA1 hypothetical protein Csa_002279 [Cucumis sativus]
3	38363815	38369979	Chr3CG48900	XP_011652453NA1	uncharacterized protein LOC101221601 [Cucumis sativus] &gt;KGN60044NA1 hypothetical protein Csa_002253 [Cucumis sativus]
3	38377027	38381311	Chr3CG48910	XP_004136488NA1	receptor protein kinase CLAVATA1 [Cucumis sativus]
3	38397129	38397716	Chr3CG48920	KGN60046NA1	hypothetical protein Csa_001363 [Cucumis sativus]
3	38397410	38402121	Chr3CG48930	NA	NA
3	38400294	38400371	Chr3CG48940	NA	NA
3	38400745	38419256	Chr3CG48950	XP_011652454NA1	ABC transporter B family member 13 isoform X1 [Cucumis sativus] &gt;KGN60047NA1 hypothetical protein Csa_001212 [Cucumis sativus]
3	38403029	38404126	Chr3CG48960	NA	NA
3	38404461	38405309	Chr3CG48970	OAY65215NA1	hypothetical protein ACMD2_15286 [Ananas comosus]
3	38421965	38426699	Chr3CG48980	KAA0063302NA1	protein FREE1 [Cucumis melo varNA makuwa]
3	38428631	38428711	Chr3CG48990	NA	NA
3	38429221	38435761	Chr3CG49000	XP_004136374NA1	CO(2)-response secreted protease [Cucumis sativus] &gt;KGN60051NA1 hypothetical protein Csa_000867 [Cucumis sativus]
3	38438898	38443277	Chr3CG49010	XP_004136486NA1	la-related protein 1C [Cucumis sativus] &gt;KGN60052NA1 hypothetical protein Csa_002496 [Cucumis sativus]
3	38443493	38451408	Chr3CG49020	NA	NA
3	38453270	38455909	Chr3CG49030	XP_004136373NA1	probable cinnamyl alcohol dehydrogenase 6 [Cucumis sativus] &gt;KGN60054NA1 hypothetical protein Csa_001114 [Cucumis sativus]
3	38460241	38462464	Chr3CG49040	XP_004136372NA1	protein Abitram [Cucumis sativus] &gt;KGN60055NA1 hypothetical protein Csa_001950 [Cucumis sativus]
3	38465023	38467744	Chr3CG49050	XP_038900201NA1	ribonuclease P protein subunit p25-like protein isoform X3 [Benincasa hispida]
3	38474663	38475462	Chr3CG49060	XP_004136370NA1	uncharacterized protein At5g48480 [Cucumis sativus]
3	38474703	38476790	Chr3CG49070	NA	NA
3	38484392	38486138	Chr3CG49080	NA	NA
3	38484754	38497009	Chr3CG49090	KAE8651351NA1	hypothetical protein Csa_000998 [Cucumis sativus]
3	38497875	38499727	Chr3CG49100	XP_004136485NA1	pentatricopeptide repeat-containing protein At1g20300, mitochondrial [Cucumis sativus] &gt;KGN60063NA1 hypothetical protein Csa_002150 [Cucumis sativus]
3	38500373	38500704	Chr3CG49110	XP_004136367NA1	LYR motif-containing protein 2 [Cucumis sativus] &gt;XP_011652458NA1 LYR motif-containing protein 2 [Cucumis sativus] &gt;KAE8651352NA1 hypothetical protein Csa_000719 [Cucumis sativus]
3	38508043	38523764	Chr3CG49120	XP_011652460NA1	uncharacterized protein At1g76070 [Cucumis sativus]
3	38515946	38517028	Chr3CG49130	XP_004136483NA1	24-methylenesterol C-methyltransferase 2 [Cucumis sativus] &gt;KGN60066NA1 hypothetical protein Csa_002528 [Cucumis sativus]
3	38523450	38523950	Chr3CG49140	XP_004136366NA1	plastocyanin-like [Cucumis sativus] &gt;KGN60068NA1 hypothetical protein Csa_001523 [Cucumis sativus]
3	38525476	38525541	Chr3CG49150	NA	NA
3	38531407	38531490	Chr3CG49160	NA	NA
3	38537506	38543801	Chr3CG49170	TYK31456NA1	serine/threonine-protein kinase STY46-like isoform X1 [Cucumis melo varNA makuwa]
3	38546073	38546177	Chr3CG49180	NA	NA
3	38550228	38553225	Chr3CG49190	NA	NA
3	38550710	38551373	Chr3CG49200	KAE8651355NA1	hypothetical protein Csa_001482 [Cucumis sativus]
3	38550710	38551205	Chr3CG49210	KAE8651355NA1	hypothetical protein Csa_001482 [Cucumis sativus]
3	38552382	38552534	Chr3CG49220	NA	NA
3	38558014	38565330	Chr3CG49230	XP_011652462NA1	uncharacterized protein LOC101219940 [Cucumis sativus] &gt;KAE8651356NA1 hypothetical protein Csa_001788 [Cucumis sativus]
3	38566886	38571473	Chr3CG49240	XP_004136364NA1	cysteine--tRNA ligase, chloroplastic/mitochondrial isoform X1 [Cucumis sativus]
3	38573793	38576774	Chr3CG49250	KAA0063326NA1	ER membrane protein complex subunit 7-like protein [Cucumis melo varNA makuwa]
3	38580377	38580451	Chr3CG49260	NA	NA
3	38584227	38592193	Chr3CG49270	XP_004136362NA1	uncharacterized vacuolar membrane protein YML018C isoform X1 [Cucumis sativus]
3	38588468	38588731	Chr3CG49280	KGN60079NA1	hypothetical protein Csa_002102 [Cucumis sativus]
3	38592069	38601236	Chr3CG49290	XP_004136361NA2	synaptotagmin-4 isoform X1 [Cucumis sativus] &gt;KGN60080NA1 hypothetical protein Csa_000728 [Cucumis sativus]
3	38598241	38599882	Chr3CG49300	KGN60081NA1	hypothetical protein Csa_002220 [Cucumis sativus]
3	38599691	38601795	Chr3CG49310	XP_004136481NA1	ACT domain-containing protein ACR2 [Cucumis sativus]
3	38605144	38616251	Chr3CG49320	XP_004136360NA1	uncharacterized protein LOC101209841 [Cucumis sativus] &gt;KGN60083NA1 hypothetical protein Csa_000927 [Cucumis sativus]
3	38623259	38623471	Chr3CG49330	KGN60084NA1	hypothetical protein Csa_001572 [Cucumis sativus]
3	38624619	38632168	Chr3CG49340	XP_011652467NA1	protein FAR1-RELATED SEQUENCE 6 isoform X2 [Cucumis sativus] &gt;XP_011652469NA1 protein FAR1-RELATED SEQUENCE 6 isoform X2 [Cucumis sativus] &gt;XP_011652470NA1 protein FAR1-RELATED SEQUENCE 6 isoform X2 [Cucumis sativus]
3	38629890	38632021	Chr3CG49350	XP_004136359NA1	vesicle-associated membrane protein 711 [Cucumis sativus] &gt;KGN60087NA1 hypothetical protein Csa_000837 [Cucumis sativus]
3	38640954	38652838	Chr3CG49360	KAA0038819NA1	PX domain-containing protein [Cucumis melo varNA makuwa]
3	38654903	38659091	Chr3CG49370	XP_004136356NA1	putative leucine-rich repeat-containing protein DDB_G0290503 [Cucumis sativus] &gt;KGN60090NA1 hypothetical protein Csa_002237 [Cucumis sativus]
3	38659285	38662663	Chr3CG49380	XP_004136355NA1	E3 ubiquitin-protein ligase KEG [Cucumis sativus] &gt;XP_011652477NA1 E3 ubiquitin-protein ligase KEG [Cucumis sativus] &gt;KGN60091NA1 hypothetical protein Csa_000762 [Cucumis sativus]
3	38666180	38668761	Chr3CG49390	XP_004136480NA1	uncharacterized protein LOC101219460 [Cucumis sativus] &gt;KGN60092NA1 hypothetical protein Csa_001701 [Cucumis sativus]
3	38671981	38675142	Chr3CG49400	XP_011652478NA1	UDP-N-acetylglucosamine transporter UGNT1 [Cucumis sativus] &gt;KGN60093NA1 hypothetical protein Csa_001146 [Cucumis sativus]
3	38679596	38679751	Chr3CG49410	XP_022940237NA1	auxin-responsive protein IAA29-like isoform X2 [Cucurbita moschata]
3	38680801	38682861	Chr3CG49420	XP_004136353NA1	auxin-responsive protein IAA20 [Cucumis sativus] &gt;KGN60094NA1 hypothetical protein Csa_001988 [Cucumis sativus]
3	38688138	38716874	Chr3CG49430	XP_004136352NA1	putative clathrin assembly protein At2g25430 [Cucumis sativus] &gt;KGN60096NA1 hypothetical protein Csa_001389 [Cucumis sativus]
3	38721179	38723662	Chr3CG49440	NP_001281254NA1	EIN3-binding F-box protein 1-like [Cucumis sativus] &gt;AHZ89385NA1 EIN3-binding-Fbox protein 1 [Cucumis sativus] &gt;KGN60100NA1 hypothetical protein Csa_001541 [Cucumis sativus]
3	38738335	38739418	Chr3CG49450	XP_004136348NA1	ethylene-responsive transcription factor SHINE 2 [Cucumis sativus] &gt;XP_011652482NA1 ethylene-responsive transcription factor SHINE 2 [Cucumis sativus] &gt;KGN60101NA1 hypothetical protein Csa_000793 [Cucumis sativus]
3	38745148	38747955	Chr3CG49460	XP_004136347NA1	TSET complex member tstD [Cucumis sativus] &gt;KGN60102NA1 hypothetical protein Csa_001692 [Cucumis sativus]
3	38749567	38751730	Chr3CG49470	KAE8651363NA1	hypothetical protein Csa_002351 [Cucumis sativus]
3	38751424	38754630	Chr3CG49480	XP_031737825NA1	uncharacterized protein LOC101218754 isoform X1 [Cucumis sativus]
3	38752491	38754630	Chr3CG49490	XP_004136477NA1	protein BUNDLE SHEATH DEFECTIVE 2, chloroplastic isoform X2 [Cucumis sativus] &gt;KGN60105NA1 hypothetical protein Csa_001346 [Cucumis sativus]
3	38763294	38764343	Chr3CG49500	XP_004136346NA1	probable sugar phosphate/phosphate translocator At5g25400 [Cucumis sativus] &gt;KGN60106NA1 hypothetical protein Csa_002189 [Cucumis sativus]
3	38767082	38775671	Chr3CG49510	XP_004136476NA1	AFG1-like ATPase isoform X1 [Cucumis sativus] &gt;KGN60246NA2 hypothetical protein Csa_001076 [Cucumis sativus]
3	38779116	38788236	Chr3CG49520	XP_004136343NA1	cellulose synthase A catalytic subunit 1 [UDP-forming] [Cucumis sativus] &gt;KGN60247NA2 hypothetical protein Csa_001433 [Cucumis sativus]
3	38779118	38781397	Chr3CG49530	XP_004136345NA1	adenine nucleotide transporter BT1, chloroplastic/mitochondrial [Cucumis sativus] &gt;KGN60108NA1 hypothetical protein Csa_001911 [Cucumis sativus]
3	38784414	38785992	Chr3CG49540	NA	NA
3	38793154	38803449	Chr3CG49550	XP_011652486NA1	GPI inositol-deacylase isoform X1 [Cucumis sativus] &gt;KGN60110NA1 hypothetical protein Csa_001126 [Cucumis sativus]
3	38804244	38804384	Chr3CG49560	NA	NA
3	38807324	38809551	Chr3CG49570	XP_004136344NA1	transcription factor HY5 [Cucumis sativus] &gt;KGN60111NA1 hypothetical protein Csa_001769 [Cucumis sativus]
3	38813219	38819077	Chr3CG49580	XP_004136473NA1	uncharacterized protein LOC101217803 [Cucumis sativus] &gt;KGN60113NA1 hypothetical protein Csa_001127 [Cucumis sativus]
3	38818640	38821635	Chr3CG49590	TYG67107NA1	hypothetical protein ES288_D05G051900v1 [Gossypium darwinii]
3	38821203	38822165	Chr3CG49600	XP_004136472NA1	U-box domain-containing protein 8 [Cucumis sativus]
3	38822885	38823097	Chr3CG49610	NA	NA
3	38823604	38836212	Chr3CG49620	XP_004136342NA1	cytochrome b-c1 complex subunit 7-2 [Cucumis sativus] &gt;KGN60115NA1 hypothetical protein Csa_002598 [Cucumis sativus]
3	38830245	38841032	Chr3CG49630	XP_031738536NA1	potassium channel AKT1 [Cucumis sativus]
3	38838223	38848901	Chr3CG49640	XP_011652489NA1	carbon catabolite repressor protein 4 homolog 6 isoform X1 [Cucumis sativus]
3	38850711	38852788	Chr3CG49650	XP_004136341NA2	uncharacterized protein LOC101205248 isoform X1 [Cucumis sativus]
3	38853656	38856553	Chr3CG49660	XP_004136340NA1	V-type proton ATPase subunit c&apos;&apos;2 [Cucumis sativus] &gt;KGN60119NA1 hypothetical protein Csa_002152 [Cucumis sativus]
3	38854757	38857348	Chr3CG49670	XP_004136339NA1	uncharacterized protein LOC101204764 [Cucumis sativus] &gt;KGN60120NA1 hypothetical protein Csa_001027 [Cucumis sativus]
3	38860995	38864094	Chr3CG49680	XP_004136338NA1	protein TIFY 8 isoform X1 [Cucumis sativus]
3	38868183	38868560	Chr3CG49690	KGN60122NA1	hypothetical protein Csa_000931 [Cucumis sativus]
3	38868605	38871759	Chr3CG49700	XP_004136469NA1	pentatricopeptide repeat-containing protein At5g11310, mitochondrial [Cucumis sativus] &gt;KGN60123NA1 hypothetical protein Csa_001682 [Cucumis sativus]
3	38878611	38883871	Chr3CG49710	XP_004136337NA1	cyclin-A2-2 [Cucumis sativus] &gt;XP_011652496NA1 cyclin-A2-2 [Cucumis sativus]
3	38888391	38895271	Chr3CG49720	XP_004136468NA2	death-inducer obliterator 1 [Cucumis sativus] &gt;XP_011652498NA1 death-inducer obliterator 1 [Cucumis sativus] &gt;KGN60125NA1 hypothetical protein Csa_000948 [Cucumis sativus]
3	38893971	38895940	Chr3CG49730	XP_004136336NA1	dnaJ homolog subfamily B member 1 [Cucumis sativus] &gt;KGN60126NA1 hypothetical protein Csa_001601 [Cucumis sativus]
3	38899950	38900880	Chr3CG49740	XP_004136335NA1	polyadenylate-binding protein-interacting protein 5 [Cucumis sativus] &gt;KGN60127NA1 hypothetical protein Csa_002673 [Cucumis sativus]
3	38903716	38930581	Chr3CG49750	XP_011652500NA1	protein TIC236, chloroplastic [Cucumis sativus]
3	38934408	38936970	Chr3CG49760	XP_004136333NA1	nucleolin [Cucumis sativus] &gt;KGN60130NA1 hypothetical protein Csa_002330 [Cucumis sativus]
3	38934408	38934722	Chr3CG49770	NA	NA
3	38942879	38943118	Chr3CG49780	NA	NA
3	38946407	38952678	Chr3CG49790	XP_011652501NA2	uncharacterized protein LOC101216141 [Cucumis sativus] &gt;XP_011652502NA2 uncharacterized protein LOC101216141 [Cucumis sativus] &gt;KGN60269NA2 hypothetical protein Csa_000725 [Cucumis sativus]
3	38954353	38954436	Chr3CG49800	NA	NA
3	38954710	38960679	Chr3CG49810	XP_011652503NA1	ADP-ribosylation factor GTPase-activating protein AGD5 isoform X1 [Cucumis sativus] &gt;KGN60132NA1 hypothetical protein Csa_002083 [Cucumis sativus]
3	38962547	38963970	Chr3CG49820	KGN60270NA2	hypothetical protein Csa_001570 [Cucumis sativus]
3	38964047	38968899	Chr3CG49830	KGN60270NA2	hypothetical protein Csa_001570 [Cucumis sativus]
3	38965103	38965584	Chr3CG49840	KGN60270NA2	hypothetical protein Csa_001570 [Cucumis sativus]
3	38968510	38968875	Chr3CG49850	NA	NA
3	38971547	38971693	Chr3CG49860	NA	NA
3	38977588	38977776	Chr3CG49870	KAE8651369NA1	hypothetical protein Csa_001554, partial [Cucumis sativus]
3	38977658	38982870	Chr3CG49880	XP_004136332NA1	probable E3 ubiquitin-protein ligase RZFP34 [Cucumis sativus] &gt;XP_031738775NA1 probable E3 ubiquitin-protein ligase RZFP34 [Cucumis sativus] &gt;KGN60137NA1 hypothetical protein Csa_001208 [Cucumis sativus]
3	38980222	38980470	Chr3CG49890	KGN60136NA1	hypothetical protein Csa_001847 [Cucumis sativus]
3	38985891	38997195	Chr3CG49900	XP_004136331NA1	glucan endo-1,3-beta-glucosidase 5 [Cucumis sativus] &gt;KGN60139NA1 hypothetical protein Csa_002300 [Cucumis sativus]
3	38987670	38988029	Chr3CG49910	NA	NA
3	38996861	38997307	Chr3CG49920	NA	NA
3	38997737	38997928	Chr3CG49930	NA	NA
3	39007640	39012439	Chr3CG49940	XP_004136463NA2	uncharacterized protein LOC101215419 [Cucumis sativus] &gt;KAE8651370NA1 hypothetical protein Csa_001898 [Cucumis sativus]
3	39009601	39017058	Chr3CG49950	XP_004136462NA1	potassium channel KAT3 isoform X1 [Cucumis sativus]
3	39023042	39051804	Chr3CG49960	XP_004136461NA1	uncharacterized protein LOC101214937 [Cucumis sativus] &gt;KGN60143NA1 hypothetical protein Csa_000813 [Cucumis sativus]
3	39054118	39054243	Chr3CG49970	NA	NA
3	39055498	39060858	Chr3CG49980	XP_011652509NA1	DDT domain-containing protein DDR4 [Cucumis sativus] &gt;KGN60144NA1 hypothetical protein Csa_001705 [Cucumis sativus]
3	39063238	39066378	Chr3CG49990	XP_004136326NA1	aspartate--tRNA ligase 2, cytoplasmic [Cucumis sativus] &gt;KGN60145NA1 hypothetical protein Csa_002506 [Cucumis sativus]
3	39068385	39077939	Chr3CG50000	XP_011652510NA1	DDB1- and CUL4-associated factor homolog 1 [Cucumis sativus] &gt;KGN60146NA1 hypothetical protein Csa_002322 [Cucumis sativus]
3	39076111	39085564	Chr3CG50010	XP_004136329NA1	uncharacterized protein LOC101222863 [Cucumis sativus] &gt;XP_031737574NA1 uncharacterized protein LOC101222863 [Cucumis sativus] &gt;KGN60147NA1 hypothetical protein Csa_002476 [Cucumis sativus]
3	39080693	39080821	Chr3CG50020	NA	NA
3	39088388	39090415	Chr3CG50030	XP_004136327NA1	uncharacterized protein LOC101222453 [Cucumis sativus] &gt;XP_031739415NA1 uncharacterized protein LOC101222453 [Cucumis sativus] &gt;KGN60148NA1 hypothetical protein Csa_001823 [Cucumis sativus]
3	39091976	39105337	Chr3CG50040	XP_004136325NA1	protein arginine N-methyltransferase 1NA5 isoform X1 [Cucumis sativus]
3	39101181	39105405	Chr3CG50050	XP_031739414NA1	uncharacterized protein LOC101221749 [Cucumis sativus] &gt;KGN60150NA1 hypothetical protein Csa_002039 [Cucumis sativus]
3	39108652	39114153	Chr3CG50060	KAA0038769NA1	guanine nucleotide-binding protein subunit gamma 2-like [Cucumis melo varNA makuwa] &gt;TYK31384NA1 guanine nucleotide-binding protein subunit gamma 2-like [Cucumis melo varNA makuwa]
3	39113386	39116889	Chr3CG50070	XP_004136322NA1	uncharacterized protein At2g24330 [Cucumis sativus] &gt;KGN60152NA1 hypothetical protein Csa_001297 [Cucumis sativus]
3	39122765	39131888	Chr3CG50080	XP_004136321NA2	cryptochrome DASH, chloroplastic/mitochondrial [Cucumis sativus] &gt;XP_011652511NA1 cryptochrome DASH, chloroplastic/mitochondrial [Cucumis sativus] &gt;XP_031739349NA1 cryptochrome DASH, chloroplastic/mitochondrial [Cucumis sativus] &gt;KGN60153NA1 hypothetical protein Csa_000838 [Cucumis sativus]
3	39122765	39127311	Chr3CG50090	XP_004136321NA2	cryptochrome DASH, chloroplastic/mitochondrial [Cucumis sativus] &gt;XP_011652511NA1 cryptochrome DASH, chloroplastic/mitochondrial [Cucumis sativus] &gt;XP_031739349NA1 cryptochrome DASH, chloroplastic/mitochondrial [Cucumis sativus] &gt;KGN60153NA1 hypothetical protein Csa_000838 [Cucumis sativus]
3	39128583	39130641	Chr3CG50100	XP_004136319NA1	putative RNA methyltransferase At5g10620 isoform X2 [Cucumis sativus] &gt;KAE8651373NA1 hypothetical protein Csa_002160 [Cucumis sativus]
3	39130556	39132788	Chr3CG50110	XP_011652514NA1	protein FAM32A-like [Cucumis sativus] &gt;KGN60155NA1 hypothetical protein Csa_002269 [Cucumis sativus]
3	39133888	39135016	Chr3CG50120	NA	NA
3	39134178	39135020	Chr3CG50130	XP_004136457NA1	fasciclin-like arabinogalactan protein 14 [Cucumis sativus] &gt;KGN60156NA1 hypothetical protein Csa_001431 [Cucumis sativus]
3	39142851	39153863	Chr3CG50140	XP_004136317NA1	replication protein A 32 kDa subunit A [Cucumis sativus] &gt;KGN60158NA1 hypothetical protein Csa_001153 [Cucumis sativus]
3	39142859	39143230	Chr3CG50150	XP_004136318NA1	flowering-promoting factor 1-like protein 2 [Cucumis sativus] &gt;KGN60157NA1 hypothetical protein Csa_002053 [Cucumis sativus]
3	39153832	39163932	Chr3CG50160	XP_011652515NA1	HBS1-like protein isoform X1 [Cucumis sativus] &gt;KGN60159NA1 hypothetical protein Csa_000711 [Cucumis sativus]
3	39158284	39158679	Chr3CG50170	NA	NA
3	39161678	39162275	Chr3CG50180	NA	NA
3	39163756	39166315	Chr3CG50190	XP_004136315NA1	cytoplasmic 60S subunit biogenesis factor REI1 homolog 1 [Cucumis sativus] &gt;KGN60160NA1 hypothetical protein Csa_002141 [Cucumis sativus]
3	39167514	39167582	Chr3CG50200	NA	NA
3	39167793	39168026	Chr3CG50210	NA	NA
3	39169009	39170517	Chr3CG50220	XP_011652524NA1	rust resistance kinase Lr10 [Cucumis sativus] &gt;KGN60294NA2 hypothetical protein Csa_001038 [Cucumis sativus]
3	39169009	39173203	Chr3CG50230	XP_011652524NA1	rust resistance kinase Lr10 [Cucumis sativus] &gt;KGN60294NA2 hypothetical protein Csa_001038 [Cucumis sativus]
3	39174468	39175869	Chr3CG50240	XP_011652526NA2	rust resistance kinase Lr10 isoform X2 [Cucumis sativus] &gt;XP_011652527NA2 rust resistance kinase Lr10 isoform X2 [Cucumis sativus] &gt;KAE8651374NA1 hypothetical protein Csa_001444 [Cucumis sativus]
3	39178250	39179965	Chr3CG50250	XP_004136455NA2	rust resistance kinase Lr10 isoform X2 [Cucumis sativus] &gt;KAE8651375NA1 hypothetical protein Csa_001388 [Cucumis sativus]
3	39179640	39189376	Chr3CG50260	KAE8651377NA1	hypothetical protein Csa_001708 [Cucumis sativus]
3	39182966	39189302	Chr3CG50270	XP_004136454NA1	rust resistance kinase Lr10 [Cucumis sativus]
3	39191937	39198284	Chr3CG50280	XP_031739005NA1	protein KAKU4 isoform X2 [Cucumis sativus]
3	39199837	39207715	Chr3CG50290	XP_011652529NA2	plasma membrane ATPase 4 [Cucumis sativus] &gt;KAE8651378NA1 hypothetical protein Csa_002085 [Cucumis sativus]
3	39206596	39207922	Chr3CG50300	XP_004136312NA1	peroxidase 45 [Cucumis sativus] &gt;KGN60168NA1 hypothetical protein Csa_000760 [Cucumis sativus]
3	39216582	39217838	Chr3CG50310	XP_004136450NA1	uncharacterized protein LOC101212293 [Cucumis sativus] &gt;KGN60169NA1 hypothetical protein Csa_001313 [Cucumis sativus]
3	39216773	39218142	Chr3CG50320	NA	NA
3	39218503	39218805	Chr3CG50330	NA	NA
3	39220794	39233343	Chr3CG50340	XP_011652532NA1	pentatricopeptide repeat-containing protein At5g10690 isoform X1 [Cucumis sativus]
3	39229137	39230511	Chr3CG50350	XP_011652532NA1	pentatricopeptide repeat-containing protein At5g10690 isoform X1 [Cucumis sativus]
3	39236893	39236973	Chr3CG50360	NA	NA
3	39237223	39238032	Chr3CG50370	XP_004136309NA2	uncharacterized protein LOC101218277 [Cucumis sativus] &gt;KGN60173NA1 hypothetical protein Csa_002443 [Cucumis sativus]
3	39246704	39248319	Chr3CG50380	NP_001275528NA1	probable WRKY transcription factor 11-like [Cucumis sativus] &gt;ADU52516NA1 WRKY protein [Cucumis sativus] &gt;KGN60174NA1 hypothetical protein Csa_000752 [Cucumis sativus]
3	39259800	39269578	Chr3CG50390	XP_011652533NA1	centromere-associated protein E isoform X1 [Cucumis sativus]
3	39271020	39272249	Chr3CG50400	XP_004136447NA1	probable sarcosine oxidase [Cucumis sativus] &gt;KGN60176NA1 hypothetical protein Csa_000993 [Cucumis sativus]
3	39271770	39289716	Chr3CG50410	XP_004136445NA1	probable cyclic nucleotide-gated ion channel 14 isoform X1 [Cucumis sativus] &gt;KGN60179NA1 hypothetical protein Csa_002518 [Cucumis sativus]
3	39278123	39278290	Chr3CG50420	KGN60309NA2	hypothetical protein Csa_001931, partial [Cucumis sativus]
3	39281474	39282222	Chr3CG50430	NA	NA
3	39291223	39294045	Chr3CG50440	XP_004136306NA1	probable xyloglucan glycosyltransferase 5 [Cucumis sativus] &gt;KGN60180NA1 hypothetical protein Csa_002413 [Cucumis sativus]
3	39307940	39308519	Chr3CG50450	XP_004148173NA1	calcium homeostasis endoplasmic reticulum protein [Cucumis sativus] &gt;KGN50691NA1 hypothetical protein Csa_005819 [Cucumis sativus]
3	39309518	39315239	Chr3CG50460	XP_031738006NA1	uncharacterized protein LOC116402629 [Cucumis sativus]
3	39313315	39314019	Chr3CG50470	XP_031738006NA1	uncharacterized protein LOC116402629 [Cucumis sativus]
3	39316540	39351463	Chr3CG50480	XP_011652536NA2	uncharacterized protein LOC101210581 isoform X1 [Cucumis sativus]
3	39316540	39332770	Chr3CG50490	XP_031737509NA1	uncharacterized protein LOC101210823 isoform X1 [Cucumis sativus]
3	39353268	39357839	Chr3CG50500	XP_011652539NA1	U-box domain-containing protein 52 [Cucumis sativus] &gt;KGN60182NA1 hypothetical protein Csa_001869 [Cucumis sativus]
3	39359331	39365753	Chr3CG50510	XP_004136442NA1	pollen receptor-like kinase 2 [Cucumis sativus]
3	39376656	39378676	Chr3CG50520	XP_011652541NA1	gamma-glutamylcyclotransferase 2-1 [Cucumis sativus] &gt;KGN60186NA1 hypothetical protein Csa_002185 [Cucumis sativus]
3	39381014	39383438	Chr3CG50530	XP_031738028NA1	AIG2-like protein D isoform X1 [Cucumis sativus] &gt;XP_031738029NA1 AIG2-like protein D isoform X1 [Cucumis sativus] &gt;KGN60187NA1 hypothetical protein Csa_001667 [Cucumis sativus]
3	39386041	39386154	Chr3CG50540	NA	NA
3	39387060	39390812	Chr3CG50550	XP_004136304NA2	AIG2-like protein D isoform X1 [Cucumis sativus] &gt;XP_031738032NA1 AIG2-like protein D isoform X1 [Cucumis sativus]
3	39388491	39405500	Chr3CG50560	XP_004136439NA1	L-arabinokinase isoform X1 [Cucumis sativus] &gt;KAE8651382NA1 hypothetical protein Csa_001065 [Cucumis sativus]
3	39396897	39397209	Chr3CG50570	NA	NA
3	39399819	39409503	Chr3CG50580	XP_004136438NA1	glycosyltransferase family protein 64 C3 [Cucumis sativus] &gt;KGN60190NA1 hypothetical protein Csa_002176 [Cucumis sativus]
3	39408505	39414793	Chr3CG50590	XP_004136438NA1	glycosyltransferase family protein 64 C3 [Cucumis sativus] &gt;KGN60190NA1 hypothetical protein Csa_002176 [Cucumis sativus]
3	39417602	39417670	Chr3CG50600	NA	NA
3	39434575	39435832	Chr3CG50610	XP_004136437NA1	uncharacterized protein LOC101209101 [Cucumis sativus] &gt;KGN60193NA1 hypothetical protein Csa_001491 [Cucumis sativus]
3	39439981	39448975	Chr3CG50620	XP_004136301NA1	uncharacterized protein LOC101216220 [Cucumis sativus] &gt;KGN60332NA2 hypothetical protein Csa_001597 [Cucumis sativus]
3	39454145	39458923	Chr3CG50630	XP_004136302NA1	uncharacterized protein LOC101216465 [Cucumis sativus] &gt;KGN60195NA1 hypothetical protein Csa_002669 [Cucumis sativus]
3	39461560	39478627	Chr3CG50640	KGN60340NA2	hypothetical protein Csa_000895 [Cucumis sativus]
3	39484613	39489236	Chr3CG50650	XP_004136299NA1	GTP-binding protein At2g22870 [Cucumis sativus] &gt;XP_031739374NA1 GTP-binding protein At2g22870 [Cucumis sativus] &gt;KGN60199NA1 hypothetical protein Csa_002016 [Cucumis sativus]
3	39485955	39486281	Chr3CG50660	NA	NA
3	39499536	39509904	Chr3CG50670	XP_011652546NA1	beta-adaptin-like protein A [Cucumis sativus] &gt;KGN60200NA1 hypothetical protein Csa_001452 [Cucumis sativus]
3	39508016	39515499	Chr3CG50680	XP_004136433NA1	pentatricopeptide repeat-containing protein At1g12775, mitochondrial [Cucumis sativus] &gt;KGN60201NA1 hypothetical protein Csa_002233 [Cucumis sativus]
3	39512073	39512204	Chr3CG50690	KAA0038719NA1	pentatricopeptide repeat-containing protein [Cucumis melo varNA makuwa] &gt;TYK31331NA1 pentatricopeptide repeat-containing protein [Cucumis melo varNA makuwa]
3	39512720	39512860	Chr3CG50700	NA	NA
3	39513082	39513729	Chr3CG50710	XP_011652885NA1	RING-H2 finger protein ATL66 [Cucumis sativus] &gt;KGN60202NA1 hypothetical protein Csa_002222 [Cucumis sativus]
3	39515332	39519880	Chr3CG50720	XP_011652547NA1	rhomboid-like protein 11, chloroplastic isoform X1 [Cucumis sativus]
3	39523004	39527973	Chr3CG50730	XP_004136296NA1	signal peptide peptidase [Cucumis sativus] &gt;XP_031738078NA1 signal peptide peptidase [Cucumis sativus] &gt;KGN60204NA1 hypothetical protein Csa_001983 [Cucumis sativus]
3	39537030	39541424	Chr3CG50740	XP_031738077NA1	sulfite exporter TauE/SafE family protein 3 [Cucumis sativus] &gt;KGN60205NA1 hypothetical protein Csa_000860 [Cucumis sativus]
3	39545341	39547950	Chr3CG50750	XP_004136294NA1	coiled-coil domain-containing protein 25 [Cucumis sativus] &gt;KGN60206NA1 hypothetical protein Csa_002558 [Cucumis sativus]
3	39549683	39560797	Chr3CG50760	XP_011652549NA1	transcription factor MYB3R-1 isoform X1 [Cucumis sativus] &gt;XP_031737845NA1 transcription factor MYB3R-1 isoform X1 [Cucumis sativus] &gt;XP_031737846NA1 transcription factor MYB3R-1 isoform X1 [Cucumis sativus] &gt;KGN60207NA1 hypothetical protein Csa_001698 [Cucumis sativus]
3	39556482	39561907	Chr3CG50770	XP_004136291NA1	aspartate aminotransferase, cytoplasmic [Cucumis sativus] &gt;KGN60208NA1 hypothetical protein Csa_001970 [Cucumis sativus]
3	39562372	39562470	Chr3CG50780	NA	NA
3	39565825	39566534	Chr3CG50790	XP_004136292NA1	signal peptidase complex-like protein DTM1 [Cucumis sativus]
3	39569657	39569719	Chr3CG50800	NA	NA
3	39576302	39581791	Chr3CG50810	XP_004136290NA1	cryptochrome-1 isoform X2 [Cucumis sativus] &gt;XP_011652550NA1 cryptochrome-1 isoform X1 [Cucumis sativus]
3	39589528	39595222	Chr3CG50820	XP_004136289NA1	probable protein phosphatase 2C 10 isoform X1 [Cucumis sativus] &gt;XP_031739475NA1 probable protein phosphatase 2C 10 isoform X1 [Cucumis sativus] &gt;KAE8651387NA1 hypothetical protein Csa_002451 [Cucumis sativus]
3	39595744	39607804	Chr3CG50830	KAA0038707NA1	14-3-3 protein 7-like [Cucumis melo varNA makuwa] &gt;TYK31319NA1 14-3-3 protein 7-like [Cucumis melo varNA makuwa]
3	39607568	39612069	Chr3CG50840	KAA0038706NA1	Dynein assembly factor 1 [Cucumis melo varNA makuwa] &gt;TYK31318NA1 Dynein assembly factor 1 [Cucumis melo varNA makuwa]
3	39612247	39613685	Chr3CG50850	XP_004136286NA1	protein WHAT&apos;S THIS FACTOR 1 homolog, chloroplastic [Cucumis sativus] &gt;KGN60216NA1 hypothetical protein Csa_000885 [Cucumis sativus]
3	39614720	39618768	Chr3CG50860	XP_004136285NA1	probable pectin methyltransferase QUA2 [Cucumis sativus] &gt;XP_031738172NA1 probable pectin methyltransferase QUA2 [Cucumis sativus] &gt;KGN60218NA1 hypothetical protein Csa_001962 [Cucumis sativus]
3	39635073	39637819	Chr3CG50870	XP_004136431NA1	RNA-binding protein 38 [Cucumis sativus] &gt;KGN60219NA1 hypothetical protein Csa_001640 [Cucumis sativus]
3	39641722	39641787	Chr3CG50880	NA	NA
3	39650536	39650658	Chr3CG50890	NA	NA
3	39651691	39653740	Chr3CG50900	XP_004136283NA1	protein PHOSPHATE-INDUCED 1 [Cucumis sativus] &gt;KGN60221NA1 hypothetical protein Csa_002024 [Cucumis sativus]
3	39655158	39659019	Chr3CG50910	OMO94477NA1	Phosphotyrosyl phosphatase activator, PTPA [Corchorus capsularis]
3	39655158	39656141	Chr3CG50920	XP_004136282NA2	protein EXORDIUM-like 1 [Cucumis sativus] &gt;KGN60222NA1 hypothetical protein Csa_001101 [Cucumis sativus]
3	39657928	39664147	Chr3CG50930	XP_031738022NA1	serine/threonine-protein phosphatase 2A activator 2 isoform X1 [Cucumis sativus]
3	39665478	39671183	Chr3CG50940	XP_004136277NA1	VQ motif-containing protein 9 [Cucumis sativus] &gt;KGN60226NA1 hypothetical protein Csa_001712 [Cucumis sativus]
3	39665673	39667606	Chr3CG50950	XP_004136278NA1	14-3-3-like protein [Cucumis sativus] &gt;KGN60225NA1 hypothetical protein Csa_002325 [Cucumis sativus]
3	39677330	39680772	Chr3CG50960	XP_004136430NA2	serine--tRNA ligase, chloroplastic/mitochondrial isoform X1 [Cucumis sativus]
3	39679514	39685056	Chr3CG50970	XP_004136276NA1	thylakoid lumenal 29 kDa protein, chloroplastic [Cucumis sativus] &gt;KGN60228NA1 hypothetical protein Csa_001427 [Cucumis sativus]
3	39686091	39690140	Chr3CG50980	XP_011652561NA1	O-fucosyltransferase 7 isoform X1 [Cucumis sativus]
3	39696427	39699204	Chr3CG50990	XP_004136275NA1	pre-rRNA-processing protein TSR2 homolog [Cucumis sativus] &gt;KGN60230NA1 hypothetical protein Csa_002055 [Cucumis sativus]
3	39699611	39699688	Chr3CG51000	NA	NA
3	39701976	39702509	Chr3CG51010	XP_011652564NA1	uncharacterized protein LOC105435032 [Cucumis sativus]
3	39709039	39720046	Chr3CG51020	KAF2291587NA1	hypothetical protein GH714_025937 [Hevea brasiliensis]
3	39712801	39719281	Chr3CG51030	KGN60233NA1	hypothetical protein Csa_001845 [Cucumis sativus]
3	39724615	39760481	Chr3CG51040	KAE8099951NA1	hypothetical protein FH972_017894 [Carpinus fangiana]
3	39763148	39767693	Chr3CG51050	KGN60236NA1	hypothetical protein Csa_001434 [Cucumis sativus]
3	39767993	39770716	Chr3CG51060	XP_004136269NA1	blue copper protein isoform X1 [Cucumis sativus] &gt;KGN60237NA1 hypothetical protein Csa_002312 [Cucumis sativus]
3	39770320	39770703	Chr3CG51070	NA	NA
3	39776045	39777821	Chr3CG51080	XP_004136268NA1	28 kDa ribonucleoprotein, chloroplastic [Cucumis sativus] &gt;KGN60238NA1 hypothetical protein Csa_002107 [Cucumis sativus]
3	39778771	39781627	Chr3CG51090	XP_011652568NA1	uncharacterized protein LOC101208200 [Cucumis sativus] &gt;KGN60239NA1 hypothetical protein Csa_001054 [Cucumis sativus]
3	39786849	39787964	Chr3CG51100	XP_004136427NA2	RING-H2 finger protein ATL11 [Cucumis sativus] &gt;KGN60240NA1 hypothetical protein Csa_001910 [Cucumis sativus]
3	39795959	39798579	Chr3CG51110	XP_031738766NA1	serine/threonine-protein kinase PEPKR2 [Cucumis sativus] &gt;KGN60241NA1 hypothetical protein Csa_002436 [Cucumis sativus]
3	39798282	39798725	Chr3CG51120	NA	NA
3	39800130	39803003	Chr3CG51130	XP_004136265NA1	bet1-like protein At1g29060 [Cucumis sativus]
3	39808498	39815578	Chr3CG51140	XP_004136264NA1	pyridoxine/pyridoxamine 5&apos;-phosphate oxidase 1, chloroplastic isoform X1 [Cucumis sativus]
3	39822874	39822990	Chr3CG51150	KGN60244NA1	hypothetical protein Csa_002227 [Cucumis sativus]
3	39827143	39843684	Chr3CG51160	XP_011652571NA2	transport inhibitor response 1-like protein [Cucumis sativus]
3	39841423	39843663	Chr3CG51170	XP_004136263NA3	transport inhibitor response 1-like protein [Cucumis sativus] &gt;KAE8651394NA1 hypothetical protein Csa_002104 [Cucumis sativus]
3	39847183	39868625	Chr3CG51180	XP_011652572NA1	WD and tetratricopeptide repeats protein 1 isoform X1 [Cucumis sativus]
3	39870737	39872251	Chr3CG51190	XP_004136259NA1	pentatricopeptide repeat-containing protein At5g18475 [Cucumis sativus] &gt;KGN60249NA1 hypothetical protein Csa_001618 [Cucumis sativus]
3	39871845	39876931	Chr3CG51200	XP_004136261NA1	uncharacterized protein LOC101206591 [Cucumis sativus] &gt;KGN60250NA1 hypothetical protein Csa_000757 [Cucumis sativus]
3	39882901	39892097	Chr3CG51210	XP_011652576NA1	uncharacterized protein LOC101206197 isoform X2 [Cucumis sativus] &gt;KAE8651396NA1 hypothetical protein Csa_001833 [Cucumis sativus]
3	39883468	39896386	Chr3CG51220	XP_031738568NA1	probable pectinesterase/pectinesterase inhibitor 20 isoform X1 [Cucumis sativus] &gt;XP_031738569NA1 probable pectinesterase/pectinesterase inhibitor 20 isoform X1 [Cucumis sativus] &gt;XP_031738570NA1 probable pectinesterase/pectinesterase inhibitor 20 isoform X1 [Cucumis sativus] &gt;KGN60252NA1 hypothetical protein Csa_001115 [Cucumis sativus]
3	39899512	39899622	Chr3CG51230	XP_016903566NA1	PREDICTED: uncharacterized protein LOC107992236 [Cucumis melo]
3	39899771	39900706	Chr3CG51240	XP_004136424NA1	uncharacterized protein LOC101205953 [Cucumis sativus]
3	39900109	39900691	Chr3CG51250	NA	NA
3	39907777	39913631	Chr3CG51260	XP_011652577NA2	ubiquitin carboxyl-terminal hydrolase 16 [Cucumis sativus] &gt;KGN60255NA1 hypothetical protein Csa_002428 [Cucumis sativus]
3	39921704	39922781	Chr3CG51270	NA	NA
3	39921918	39922775	Chr3CG51280	XP_008466166NA1	PREDICTED: AT-hook motif nuclear-localized protein 17-like [Cucumis melo] &gt;KAA0038669NA1 AT-hook motif nuclear-localized protein 17-like [Cucumis melo varNA makuwa] &gt;KAA0067198NA1 AT-hook motif nuclear-localized protein 17-like [Cucumis melo varNA makuwa]
3	39927361	39927591	Chr3CG51290	NA	NA
3	39929387	39931079	Chr3CG51300	XP_004136257NA1	uncharacterized protein LOC101205646 [Cucumis sativus] &gt;KGN60258NA1 hypothetical protein Csa_001742 [Cucumis sativus]
3	39936513	39936602	Chr3CG51310	NA	NA
3	39937083	39945472	Chr3CG51320	XP_004136256NA1	kinesin-like protein KIN-4C [Cucumis sativus] &gt;KGN60259NA1 hypothetical protein Csa_001634 [Cucumis sativus]
3	39946645	39950742	Chr3CG51330	XP_004136255NA1	argininosuccinate lyase, chloroplastic [Cucumis sativus] &gt;KGN60260NA1 hypothetical protein Csa_001984 [Cucumis sativus]
3	39954999	39961091	Chr3CG51340	XP_011652580NA1	uncharacterized protein LOC101205013 isoform X3 [Cucumis sativus]
3	39965036	39969202	Chr3CG51350	XP_004136254NA1	protein ECERIFERUM 2 [Cucumis sativus] &gt;KGN60263NA1 hypothetical protein Csa_002207 [Cucumis sativus]
3	39975754	39990445	Chr3CG51360	XP_004136420NA1	serine/threonine-protein kinase CTR1 [Cucumis sativus] &gt;XP_011652582NA1 serine/threonine-protein kinase CTR1 [Cucumis sativus] &gt;KGN60414NA2 hypothetical protein Csa_001937 [Cucumis sativus]
3	39975804	39978885	Chr3CG51370	KAE8651400NA1	hypothetical protein Csa_000707 [Cucumis sativus]
3	39978305	39978885	Chr3CG51380	KAE8651400NA1	hypothetical protein Csa_000707 [Cucumis sativus]
3	39990898	39991059	Chr3CG51390	NA	NA
3	40024035	40026171	Chr3CG51400	NA	NA
3	40026693	40080438	Chr3CG51410	XP_011652586NA2	LOW QUALITY PROTEIN: BEACH domain-containing protein B [Cucumis sativus]
3	40079164	40080494	Chr3CG51420	XP_004136252NA2	UDP-glycosyltransferase 91C1 [Cucumis sativus] &gt;KGN60273NA1 hypothetical protein Csa_001443 [Cucumis sativus]
3	40081684	40096490	Chr3CG51430	KAF3447273NA1	hypothetical protein FNV43_RR12453 [Rhamnella rubrinervis]
3	40099325	40105944	Chr3CG51440	XP_004136250NA1	probable rhamnogalacturonate lyase B isoform X1 [Cucumis sativus] &gt;KGN60276NA1 hypothetical protein Csa_001404 [Cucumis sativus]
3	40107508	40110050	Chr3CG51450	XP_004136248NA1	XIAP-associated factor 1 [Cucumis sativus] &gt;XP_004136249NA1 XIAP-associated factor 1 [Cucumis sativus] &gt;KGN60277NA1 hypothetical protein Csa_001949 [Cucumis sativus]
3	40121484	40136780	Chr3CG51460	XP_004136416NA2	MADS-box transcription factor 23 isoform X1 [Cucumis sativus] &gt;XP_011652592NA1 MADS-box transcription factor 23 isoform X1 [Cucumis sativus]
3	40136674	40137039	Chr3CG51470	XP_023525012NA1	MADS-box transcription factor 23-like isoform X2 [Cucurbita pepo subspNA pepo]
3	40143607	40147583	Chr3CG51480	KGN60281NA1	hypothetical protein Csa_002688 [Cucumis sativus]
3	40148266	40154079	Chr3CG51490	XP_004136415NA1	oligopeptide transporter 2 [Cucumis sativus] &gt;KGN60282NA1 hypothetical protein Csa_001036 [Cucumis sativus]
3	40156274	40161505	Chr3CG51500	XP_004136414NA1	oligopeptide transporter 4 [Cucumis sativus]
3	40167217	40171926	Chr3CG51510	XP_004136244NA1	protein odr-4 homolog [Cucumis sativus] &gt;KGN60284NA1 hypothetical protein Csa_002401 [Cucumis sativus]
3	40172613	40177073	Chr3CG51520	XP_011652598NA1	phosphoglycerate mutase-like protein [Cucumis sativus] &gt;XP_031738748NA1 phosphoglycerate mutase-like protein [Cucumis sativus] &gt;XP_031738749NA1 phosphoglycerate mutase-like protein [Cucumis sativus] &gt;KGN60285NA1 hypothetical protein Csa_001308 [Cucumis sativus]
3	40180558	40184372	Chr3CG51530	XP_031737631NA1	phosphoglycerate mutase-like protein 1 isoform X2 [Cucumis sativus]
3	40184798	40190140	Chr3CG51540	XP_004136247NA1	phosphoglycerate mutase-like protein 1 isoform X2 [Cucumis sativus]
3	40190633	40196615	Chr3CG51550	KGN60288NA1	hypothetical protein Csa_002148 [Cucumis sativus]
3	40204221	40206473	Chr3CG51560	XP_004136242NA1	transcription factor bHLH93 [Cucumis sativus] &gt;KGN60289NA1 hypothetical protein Csa_002684 [Cucumis sativus]
3	40211823	40212323	Chr3CG51570	XP_038899315NA1	uncharacterized protein At5g65660-like [Benincasa hispida]
3	40220575	40225955	Chr3CG51580	KGN60291NA1	hypothetical protein Csa_001822 [Cucumis sativus]
3	40226576	40257513	Chr3CG51590	XP_011652605NA1	uncharacterized protein LOC101202828 isoform X1 [Cucumis sativus]
3	40226883	40228335	Chr3CG51600	XP_004136240NA1	ubiquitin-fold modifier-conjugating enzyme 1 [Cucumis sativus] &gt;XP_008466109NA1 PREDICTED: ubiquitin-fold modifier-conjugating enzyme 1 isoform X1 [Cucumis melo] &gt;KAA0038640NA1 ubiquitin-fold modifier-conjugating enzyme 1 [Cucumis melo varNA makuwa] &gt;KGN60292NA1 hypothetical protein Csa_002028 [Cucumis sativus] &gt;TYK31241NA1 ubiquitin-fold modifier-conjugating enzyme 1 [Cucumis melo va…
3	40256973	40259336	Chr3CG51610	XP_004136238NA2	probable beta-1,4-xylosyltransferase IRX9H [Cucumis sativus] &gt;KGN60295NA1 hypothetical protein Csa_001904 [Cucumis sativus]
3	40272881	40275564	Chr3CG51620	XP_004136412NA1	receptor-like protein kinase 7 [Cucumis sativus] &gt;KGN60296NA1 hypothetical protein Csa_000768 [Cucumis sativus]
3	40282125	40295118	Chr3CG51630	XP_004136411NA1	receptor protein-tyrosine kinase CEPR1 [Cucumis sativus] &gt;KGN60297NA1 hypothetical protein Csa_001844 [Cucumis sativus]
3	40307583	40312726	Chr3CG51640	XP_004136237NA1	amino acid permease 6 [Cucumis sativus] &gt;KAE8651407NA1 hypothetical protein Csa_001691 [Cucumis sativus]
3	40312429	40319664	Chr3CG51650	XP_004136236NA1	KH domain-containing protein HEN4 [Cucumis sativus] &gt;XP_011652608NA1 KH domain-containing protein HEN4 [Cucumis sativus] &gt;XP_031737869NA1 KH domain-containing protein HEN4 [Cucumis sativus] &gt;KAE8651408NA1 hypothetical protein Csa_002321 [Cucumis sativus]
3	40323318	40325006	Chr3CG51660	XP_004136235NA1	uncharacterized protein LOC101220969 [Cucumis sativus] &gt;KGN60303NA1 hypothetical protein Csa_001458 [Cucumis sativus]
3	40324084	40324494	Chr3CG51670	NA	NA
3	40326876	40330016	Chr3CG51680	XP_004136234NA2	ergosterol biosynthetic protein 28 [Cucumis sativus] &gt;KGN60452NA2 hypothetical protein Csa_002520 [Cucumis sativus]
3	40329149	40338791	Chr3CG51690	XP_004136232NA1	uncharacterized protein LOC101220342 isoform X2 [Cucumis sativus] &gt;KGN60305NA1 hypothetical protein Csa_001617 [Cucumis sativus]
3	40330401	40334474	Chr3CG51700	XP_004136232NA1	uncharacterized protein LOC101220342 isoform X2 [Cucumis sativus] &gt;KGN60305NA1 hypothetical protein Csa_001617 [Cucumis sativus]
3	40337182	40340377	Chr3CG51710	XP_004136231NA1	glutamyl-tRNA(Gln) amidotransferase subunit C, chloroplastic/mitochondrial [Cucumis sativus] &gt;KGN60306NA1 hypothetical protein Csa_001068 [Cucumis sativus]
3	40341737	40353362	Chr3CG51720	XP_011652610NA2	calcineurin-binding protein 1 isoform X1 [Cucumis sativus] &gt;KAE8651409NA1 hypothetical protein Csa_001908 [Cucumis sativus]
3	40354853	40356736	Chr3CG51730	XP_011652612NA1	uncharacterized protein LOC101222383 isoform X1 [Cucumis sativus] &gt;KGN60308NA1 hypothetical protein Csa_002653 [Cucumis sativus]
3	40356460	40363123	Chr3CG51740	XP_011652887NA1	pentatricopeptide repeat-containing protein At3g62890 [Cucumis sativus] &gt;KGN60310NA1 hypothetical protein Csa_002025 [Cucumis sativus]
3	40358032	40363018	Chr3CG51750	XP_004136230NA1	serine/threonine-protein kinase Aurora-1 [Cucumis sativus] &gt;XP_008466081NA1 PREDICTED: serine/threonine-protein kinase Aurora-1 [Cucumis melo] &gt;KAA0038629NA1 serine/threonine-protein kinase Aurora-1 [Cucumis melo varNA makuwa] &gt;KAE8651410NA1 hypothetical protein Csa_001514 [Cucumis sativus] &gt;TYK31228NA1 serine/threonine-protein kinase Aurora-1 [Cucumis melo varNA makuwa]
3	40364253	40371520	Chr3CG51760	XP_004136229NA1	endoribonuclease YBEY, chloroplastic [Cucumis sativus] &gt;KGN60311NA1 hypothetical protein Csa_001179 [Cucumis sativus]
3	40372742	40375135	Chr3CG51770	XP_004136228NA1	auxin-responsive protein IAA26 isoform X1 [Cucumis sativus] &gt;KGN60312NA1 hypothetical protein Csa_002077 [Cucumis sativus]
3	40379931	40387520	Chr3CG51780	XP_004136227NA1	tryptophan--tRNA ligase, chloroplastic/mitochondrial [Cucumis sativus] &gt;KGN60313NA1 hypothetical protein Csa_001484 [Cucumis sativus]
3	40389553	40394510	Chr3CG51790	XP_008466073NA1	PREDICTED: protein SAWADEE HOMEODOMAIN HOMOLOG 1-like isoform X1 [Cucumis melo]
3	40389553	40390655	Chr3CG51800	XP_004136226NA1	protein SAWADEE HOMEODOMAIN HOMOLOG 1 isoform X1 [Cucumis sativus]
3	40398994	40400996	Chr3CG51810	XP_031739128NA1	uncharacterized protein LOC116402862 [Cucumis sativus]
3	40410659	40414426	Chr3CG51820	XP_004136225NA1	probably inactive leucine-rich repeat receptor-like protein kinase At2g25790 [Cucumis sativus] &gt;KGN60316NA1 hypothetical protein Csa_001544 [Cucumis sativus]
3	40423712	40429899	Chr3CG51830	XP_004136224NA1	homeobox-leucine zipper protein ATHB-8 [Cucumis sativus] &gt;KGN60468NA2 hypothetical protein Csa_001015 [Cucumis sativus]
3	40430037	40430426	Chr3CG51840	NA	NA
3	40436572	40443947	Chr3CG51850	XP_011652613NA1	thioredoxin-related transmembrane protein 2 isoform X1 [Cucumis sativus]
3	40443371	40444565	Chr3CG51860	XP_011652614NA1	GATA transcription factor 9 [Cucumis sativus] &gt;KGN60319NA1 hypothetical protein Csa_000913 [Cucumis sativus]
3	40443977	40448729	Chr3CG51870	XP_004136221NA1	uncharacterized protein LOC101217801 isoform X1 [Cucumis sativus] &gt;KGN60320NA1 hypothetical protein Csa_001796 [Cucumis sativus]
3	40449806	40452571	Chr3CG51880	XP_011652615NA1	peptidyl-tRNA hydrolase 2, mitochondrial isoform X2 [Cucumis sativus]
3	40458074	40458163	Chr3CG51890	NA	NA
3	40462724	40463363	Chr3CG51900	KAE8651413NA1	hypothetical protein Csa_001529 [Cucumis sativus]
3	40463154	40473543	Chr3CG51910	XP_031737601NA1	carotenoid 9,10(9&apos;,10&apos;)-cleavage dioxygenase 1 [Cucumis sativus]
3	40472470	40473051	Chr3CG51920	XP_031738411NA1	VAN3-binding protein isoform X1 [Cucumis sativus] &gt;XP_031738412NA1 VAN3-binding protein isoform X1 [Cucumis sativus] &gt;KGN60325NA1 hypothetical protein Csa_001913 [Cucumis sativus]
3	40472564	40474859	Chr3CG51930	XP_031738413NA1	VAN3-binding protein isoform X2 [Cucumis sativus]
3	40476792	40477166	Chr3CG51940	KGN60326NA1	hypothetical protein Csa_001171 [Cucumis sativus]
3	40477693	40481358	Chr3CG51950	XP_004136218NA1	probable beta-1,4-xylosyltransferase IRX9H [Cucumis sativus] &gt;XP_011652619NA1 probable beta-1,4-xylosyltransferase IRX9H [Cucumis sativus] &gt;XP_011652620NA1 probable beta-1,4-xylosyltransferase IRX9H [Cucumis sativus] &gt;KGN60327NA1 hypothetical protein Csa_000797 [Cucumis sativus]
3	40481788	40481919	Chr3CG51960	NA	NA
3	40483246	40484220	Chr3CG51970	XP_004136217NA1	U-box domain-containing protein 26 [Cucumis sativus] &gt;KGN60328NA1 hypothetical protein Csa_001353 [Cucumis sativus]
3	40490281	40495466	Chr3CG51980	XP_011652621NA1	protein EMBRYONIC FLOWER 1 isoform X2 [Cucumis sativus] &gt;KGN60329NA1 hypothetical protein Csa_002398 [Cucumis sativus]
3	40496964	40503050	Chr3CG51990	KGN60330NA1	hypothetical protein Csa_001095 [Cucumis sativus]
3	40507730	40508424	Chr3CG52000	NA	NA
3	40510853	40516648	Chr3CG52010	XP_011652622NA1	uncharacterized protein LOC101220970 isoform X1 [Cucumis sativus]
3	40515255	40523041	Chr3CG52020	XP_004136216NA1	TOM1-like protein 9 [Cucumis sativus] &gt;KAE8651417NA1 hypothetical protein Csa_002147 [Cucumis sativus]
3	40523084	40527386	Chr3CG52030	XP_004136215NA1	D-amino-acid transaminase, chloroplastic isoform X1 [Cucumis sativus] &gt;KGN60333NA1 hypothetical protein Csa_001312 [Cucumis sativus]
3	40526844	40537676	Chr3CG52040	XP_004136214NA1	eukaryotic translation initiation factor 3 subunit L [Cucumis sativus] &gt;KGN60334NA1 hypothetical protein Csa_002239 [Cucumis sativus]
3	40531857	40538842	Chr3CG52050	KAE8651418NA1	hypothetical protein Csa_001217 [Cucumis sativus]
3	40537568	40544880	Chr3CG52060	XP_004136212NA1	uncharacterized protein LOC101215652 [Cucumis sativus] &gt;KGN60337NA1 hypothetical protein Csa_001758 [Cucumis sativus]
3	40540187	40540324	Chr3CG52070	NA	NA
3	40544102	40544880	Chr3CG52080	XP_004136212NA1	uncharacterized protein LOC101215652 [Cucumis sativus] &gt;KGN60337NA1 hypothetical protein Csa_001758 [Cucumis sativus]
3	40550724	40556785	Chr3CG52090	XP_011652625NA1	uncharacterized methyltransferase At1g78140, chloroplastic [Cucumis sativus] &gt;KAE8651419NA1 hypothetical protein Csa_000773 [Cucumis sativus]
3	40555564	40558668	Chr3CG52100	XP_004136402NA1	uncharacterized protein LOC101220496 [Cucumis sativus]
3	40558375	40566229	Chr3CG52110	NA	NA
3	40564926	40566507	Chr3CG52120	XP_011652626NA1	uncharacterized protein DDB_G0271670 [Cucumis sativus] &gt;KAE8651421NA1 hypothetical protein Csa_001203 [Cucumis sativus]
3	40573046	40581136	Chr3CG52130	XP_004136401NA1	protein SENSITIVE TO UV 2 [Cucumis sativus] &gt;KAE8651422NA1 hypothetical protein Csa_001616 [Cucumis sativus]
3	40582004	40584332	Chr3CG52140	XP_031739490NA1	zinc finger BED domain-containing protein RICESLEEPER 2-like [Cucumis sativus] &gt;KAE8651423NA1 hypothetical protein Csa_002462 [Cucumis sativus]
3	40584551	40584688	Chr3CG52150	NA	NA
3	40586014	40586256	Chr3CG52160	KGN60344NA1	hypothetical protein Csa_002159 [Cucumis sativus]
3	40586189	40593853	Chr3CG52170	XP_011652628NA1	pentatricopeptide repeat-containing protein At1g31920 [Cucumis sativus] &gt;KGN60345NA1 hypothetical protein Csa_000848 [Cucumis sativus]
3	40587493	40587609	Chr3CG52180	NA	NA
3	40590425	40606776	Chr3CG52190	TYK31197NA1	transcription factor IWS1 [Cucumis melo varNA makuwa]
3	40598375	40600949	Chr3CG52200	XP_011652630NA1	protein AE7 [Cucumis sativus] &gt;XP_011652631NA1 protein AE7 [Cucumis sativus]
3	40611444	40624615	Chr3CG52210	GFZ17103NA1	basic region/leucine zipper transcription factor 16 [Actinidia rufa]
3	40627205	40627324	Chr3CG52220	NA	NA
3	40630212	40630301	Chr3CG52230	NA	NA
3	40630958	40637379	Chr3CG52240	XP_004136205NA1	probable xyloglucan endotransglucosylase/hydrolase protein 30 [Cucumis sativus] &gt;KGN60351NA1 hypothetical protein Csa_001731 [Cucumis sativus]
3	40637606	40642931	Chr3CG52250	KGN60352NA1	hypothetical protein Csa_001172 [Cucumis sativus]
3	40649057	40653874	Chr3CG52260	KGN60354NA1	hypothetical protein Csa_002333 [Cucumis sativus]
3	40649274	40651875	Chr3CG52270	XP_004136203NA1	uncharacterized protein At1g32220, chloroplastic [Cucumis sativus] &gt;KGN60353NA1 hypothetical protein Csa_002008 [Cucumis sativus]
3	40657011	40657436	Chr3CG52280	NA	NA
3	40658429	40663784	Chr3CG52290	XP_004136202NA1	inactive poly [ADP-ribose] polymerase RCD1 [Cucumis sativus] &gt;XP_011652635NA1 inactive poly [ADP-ribose] polymerase RCD1 [Cucumis sativus] &gt;KAE8651426NA1 hypothetical protein Csa_001310 [Cucumis sativus]
3	40678776	40690087	Chr3CG52300	XP_011652636NA1	probable transcription factor KAN2 [Cucumis sativus] &gt;KAE8651427NA1 hypothetical protein Csa_002582 [Cucumis sativus]
3	40678776	40682912	Chr3CG52310	XP_011652636NA1	probable transcription factor KAN2 [Cucumis sativus] &gt;KAE8651427NA1 hypothetical protein Csa_002582 [Cucumis sativus]
3	40700949	40708365	Chr3CG52320	XP_011652637NA1	lysine-specific demethylase JMJ706 isoform X1 [Cucumis sativus] &gt;XP_011652638NA1 lysine-specific demethylase JMJ706 isoform X1 [Cucumis sativus] &gt;XP_031738878NA1 lysine-specific demethylase JMJ706 isoform X1 [Cucumis sativus] &gt;XP_031738879NA1 lysine-specific demethylase JMJ706 isoform X1 [Cucumis sativus] &gt;XP_031738880NA1 lysine-specific demethylase JMJ706 isoform X1 [Cucumis sativus]…
3	40708405	40709777	Chr3CG52330	TYK31186NA1	uncharacterized protein E5676_scaffold455G004700 [Cucumis melo varNA makuwa]
3	40715455	40721173	Chr3CG52340	XP_011652640NA1	homeobox-leucine zipper protein HDG5 isoform X2 [Cucumis sativus] &gt;KAE8651429NA1 hypothetical protein Csa_002547 [Cucumis sativus]
3	40730524	40730880	Chr3CG52350	NA	NA
3	40730686	40734388	Chr3CG52360	XP_004136200NA1	uncharacterized protein LOC101212537 [Cucumis sativus] &gt;KGN60359NA1 hypothetical protein Csa_001136 [Cucumis sativus]
3	40733291	40734382	Chr3CG52370	NA	NA
3	40737322	40737982	Chr3CG52380	XP_011652641NA1	uncharacterized protein LOC101212292 isoform X1 [Cucumis sativus]
3	40741928	40743936	Chr3CG52390	XP_004136198NA1	protein SAMBA isoform X2 [Cucumis sativus]
3	40743794	40748383	Chr3CG52400	NA	NA
3	40745162	40748326	Chr3CG52410	XP_004136196NA1	E3 ubiquitin-protein ligase RNF14 [Cucumis sativus] &gt;KAE8651432NA1 hypothetical protein Csa_001830 [Cucumis sativus]
3	40753386	40760012	Chr3CG52420	XP_011652643NA1	ABC transporter B family member 2 [Cucumis sativus] &gt;KGN60362NA1 hypothetical protein Csa_001047 [Cucumis sativus]
3	40765934	40774899	Chr3CG52430	XP_004136397NA3	transcription factor MYB41 [Cucumis sativus] &gt;KAE8651433NA1 hypothetical protein Csa_001479 [Cucumis sativus]
3	40772086	40774896	Chr3CG52440	XP_031739241NA1	inositol-tetrakisphosphate 1-kinase 1 [Cucumis sativus] &gt;KGN60366NA1 hypothetical protein Csa_002254 [Cucumis sativus]
3	40782644	40784819	Chr3CG52450	KAA0038564NA1	putative membrane protein [Cucumis melo varNA makuwa]
3	40783658	40784074	Chr3CG52460	XP_004136194NA1	uncharacterized membrane protein At4g09580 [Cucumis sativus] &gt;KGN60367NA1 hypothetical protein Csa_001642 [Cucumis sativus]
3	40787839	40788864	Chr3CG52470	XP_004136396NA1	uncharacterized protein LOC101218835 [Cucumis sativus] &gt;KGN60369NA1 hypothetical protein Csa_002556 [Cucumis sativus]
3	40794617	40794730	Chr3CG52480	XP_008465992NA1	PREDICTED: dolichyl-diphosphooligosaccharide--protein glycosyltransferase subunit 4A [Cucumis melo] &gt;XP_011652644NA1 dolichyl-diphosphooligosaccharide--protein glycosyltransferase subunit 4A [Cucumis sativus]
3	40797372	40799569	Chr3CG52490	XP_011652646NA2	zinc finger CCCH domain-containing protein 12 isoform X3 [Cucumis sativus] &gt;KAE8651435NA1 hypothetical protein Csa_000866 [Cucumis sativus]
3	40797807	40802065	Chr3CG52500	NA	NA
3	40801844	40802779	Chr3CG52510	XP_004136395NA3	RING-H2 finger protein ATL29 [Cucumis sativus] &gt;KAE8651436NA1 hypothetical protein Csa_001761 [Cucumis sativus]
3	40807082	40813010	Chr3CG52520	XP_004136191NA1	transcription factor bHLH71 [Cucumis sativus] &gt;KGN60373NA1 hypothetical protein Csa_001152 [Cucumis sativus]
3	40811807	40812928	Chr3CG52530	XP_011652647NA1	E3 ubiquitin-protein ligase Os04g0590900 [Cucumis sativus] &gt;XP_031738210NA1 E3 ubiquitin-protein ligase Os04g0590900 [Cucumis sativus] &gt;KGN60374NA1 hypothetical protein Csa_002397 [Cucumis sativus]
3	40816201	40816374	Chr3CG52540	NA	NA
3	40816687	40817253	Chr3CG52550	XP_004136394NA1	protein TORNADO 2 [Cucumis sativus] &gt;KGN60375NA1 hypothetical protein Csa_001399 [Cucumis sativus]
3	40816741	40826250	Chr3CG52560	KAA0038571NA1	PLATZ transcription factor family protein [Cucumis melo varNA makuwa]
3	40836043	40843044	Chr3CG52570	NA	NA
3	40836466	40836951	Chr3CG52580	XP_004136393NA1	putative gamma-glutamylcyclotransferase At3g02910 [Cucumis sativus]
3	40841635	40843332	Chr3CG52590	XP_031738895NA1	glycine-rich cell wall structural protein 1 isoform X4 [Cucumis sativus]
3	40849078	40859993	Chr3CG52600	KAE8651440NA1	hypothetical protein Csa_000792 [Cucumis sativus]
3	40856690	40857697	Chr3CG52610	XP_011652649NA2	histone H3NAv1 [Cucumis sativus] &gt;KAE8651441NA1 hypothetical protein Csa_001330 [Cucumis sativus]
3	40858676	40860979	Chr3CG52620	XP_011652650NA1	probable ADP-ribosylation factor GTPase-activating protein AGD9 [Cucumis sativus] &gt;KGN60383NA1 hypothetical protein Csa_002512 [Cucumis sativus]
3	40875449	40877626	Chr3CG52630	XP_031738328NA1	transcription factor MYC2 [Cucumis sativus] &gt;KAE8651442NA1 hypothetical protein Csa_000972 [Cucumis sativus]
3	40879556	40885727	Chr3CG52640	KGN60385NA1	hypothetical protein Csa_002007 [Cucumis sativus]
3	40881407	40881895	Chr3CG52650	KGN60386NA1	hypothetical protein Csa_000782 [Cucumis sativus]
3	40885943	40895430	Chr3CG52660	XP_004148477NA1	protein HAIKU1 [Cucumis sativus] &gt;KGN60387NA1 hypothetical protein Csa_001897 [Cucumis sativus]
3	40894837	40895535	Chr3CG52670	XP_004148478NA1	abscisic acid receptor PYR1 [Cucumis sativus] &gt;KGN60388NA1 hypothetical protein Csa_001591 [Cucumis sativus]
3	40899846	40904163	Chr3CG52680	XP_004148479NA1	mitochondrial carnitine/acylcarnitine carrier-like protein [Cucumis sativus] &gt;KGN60391NA1 hypothetical protein Csa_002389 [Cucumis sativus]
3	40899846	40901734	Chr3CG52690	XP_011652652NA1	uncharacterized protein LOC105435041 isoform X2 [Cucumis sativus] &gt;KGN60390NA1 hypothetical protein Csa_002670 [Cucumis sativus]
3	40907045	40911330	Chr3CG52700	KAE8651443NA1	hypothetical protein Csa_001518 [Cucumis sativus]
3	40915550	40918927	Chr3CG52710	XP_004148507NA1	AT-hook motif nuclear-localized protein 13 [Cucumis sativus] &gt;KGN60395NA1 hypothetical protein Csa_001174 [Cucumis sativus]
3	40921317	40925224	Chr3CG52720	XP_011652654NA1	auxin-responsive protein SAUR78 [Cucumis sativus] &gt;KGN60396NA1 hypothetical protein Csa_001277 [Cucumis sativus]
3	40924732	40925547	Chr3CG52730	XP_004148482NA1	AT-hook motif nuclear-localized protein 23 [Cucumis sativus] &gt;KGN60397NA1 hypothetical protein Csa_001793 [Cucumis sativus]
3	40941216	40941995	Chr3CG52740	XP_004148508NA1	transcriptional regulator SUPERMAN [Cucumis sativus] &gt;KGN60398NA1 hypothetical protein Csa_000944 [Cucumis sativus]
3	40948169	40952664	Chr3CG52750	XP_004148483NA1	acetylornithine deacetylase [Cucumis sativus]
3	40957966	40960835	Chr3CG52760	XP_004148484NA1	acetylornithine deacetylase [Cucumis sativus] &gt;XP_031737795NA1 acetylornithine deacetylase [Cucumis sativus] &gt;KGN60400NA1 hypothetical protein Csa_000975 [Cucumis sativus]
3	40963319	40966795	Chr3CG52770	XP_004148485NA1	acetylornithine deacetylase [Cucumis sativus]
3	40968104	40974753	Chr3CG52780	KAE8651445NA1	hypothetical protein Csa_002574 [Cucumis sativus]
3	40976462	40978070	Chr3CG52790	XP_004148488NA1	uncharacterized protein LOC101221247 [Cucumis sativus] &gt;KGN60403NA1 hypothetical protein Csa_000704 [Cucumis sativus]
3	40977826	40987437	Chr3CG52800	XP_038887481NA1	protein LOL1 isoform X1 [Benincasa hispida] &gt;XP_038887482NA1 protein LOL1 isoform X1 [Benincasa hispida]
3	40996630	40999013	Chr3CG52810	XP_011652658NA1	plant intracellular Ras-group-related LRR protein 5 [Cucumis sativus] &gt;KAE8651446NA1 hypothetical protein Csa_002245 [Cucumis sativus]
3	40998682	41006966	Chr3CG52820	XP_004148510NA2	aluminum-activated malate transporter 12 [Cucumis sativus] &gt;KAE8651447NA1 hypothetical protein Csa_002311 [Cucumis sativus]
3	41010319	41018196	Chr3CG52830	XP_031738518NA1	transcription initiation factor TFIID subunit 4b [Cucumis sativus] &gt;XP_031738519NA1 transcription initiation factor TFIID subunit 4b [Cucumis sativus] &gt;KGN60408NA1 hypothetical protein Csa_001392 [Cucumis sativus]
3	41029596	41039414	Chr3CG52840	XP_004148492NA1	protein ABCI7, chloroplastic [Cucumis sativus] &gt;KGN60410NA1 hypothetical protein Csa_001454 [Cucumis sativus]
3	41051724	41055760	Chr3CG52850	XP_011652889NA1	beta-amyrin 11-oxidase [Cucumis sativus] &gt;KAE8651449NA1 hypothetical protein Csa_002542 [Cucumis sativus]
3	41056755	41066170	Chr3CG52860	XP_011652660NA1	beta-amyrin 11-oxidase [Cucumis sativus]
3	41068143	41083354	Chr3CG52870	KAE8651450NA1	hypothetical protein Csa_001467 [Cucumis sativus]
3	41074085	41075417	Chr3CG52880	XP_004148515NA2	beta-amyrin 11-oxidase [Cucumis sativus] &gt;AIT72036NA1 cytochrome P450 [Cucumis sativus] &gt;KGN60415NA1 hypothetical protein Csa_001840 [Cucumis sativus]
3	41100067	41100596	Chr3CG52890	XP_004148494NA1	protein NRT1/ PTR FAMILY 7NA3 [Cucumis sativus] &gt;KGN60418NA1 hypothetical protein Csa_002490 [Cucumis sativus]
3	41100067	41104268	Chr3CG52900	XP_004148494NA1	protein NRT1/ PTR FAMILY 7NA3 [Cucumis sativus] &gt;KGN60418NA1 hypothetical protein Csa_002490 [Cucumis sativus]
3	41102189	41102656	Chr3CG52910	KAE8652855NA1	hypothetical protein Csa_013022 [Cucumis sativus]
3	41102275	41102616	Chr3CG52920	RRT54698NA1	hypothetical protein B296_00032981 [Ensete ventricosum]
3	41102834	41112781	Chr3CG52930	XP_038877819NA1	pyruvate kinase isozyme G, chloroplastic isoform X1 [Benincasa hispida]
3	41115849	41115941	Chr3CG52940	NA	NA
3	41117131	41117502	Chr3CG52950	KAA0038539NA1	hypothetical protein E6C27_scaffold92G00660 [Cucumis melo varNA makuwa] &gt;TYK31136NA1 hypothetical protein E5676_scaffold455G004160 [Cucumis melo varNA makuwa]
3	41118481	41122413	Chr3CG52960	XP_008465941NA1	PREDICTED: ribose-phosphate pyrophosphokinase 1-like [Cucumis melo]
3	41128066	41132915	Chr3CG52970	KAA0038537NA1	peroxidase 20 isoform X1 [Cucumis melo varNA makuwa] &gt;TYK31134NA1 peroxidase 20 isoform X1 [Cucumis melo varNA makuwa]
3	41133907	41138733	Chr3CG52980	XP_004148498NA1	tobamovirus multiplication protein 2A [Cucumis sativus] &gt;XP_031735959NA1 tobamovirus multiplication protein 2A-like [Cucumis sativus] &gt;XP_031735960NA1 tobamovirus multiplication protein 2A-like [Cucumis sativus] &gt;KAE8652859NA1 hypothetical protein Csa_013010 [Cucumis sativus] &gt;KGN60424NA1 hypothetical protein Csa_000908 [Cucumis sativus]
3	41136600	41138733	Chr3CG52990	XP_004148498NA1	tobamovirus multiplication protein 2A [Cucumis sativus] &gt;XP_031735959NA1 tobamovirus multiplication protein 2A-like [Cucumis sativus] &gt;XP_031735960NA1 tobamovirus multiplication protein 2A-like [Cucumis sativus] &gt;KAE8652859NA1 hypothetical protein Csa_013010 [Cucumis sativus] &gt;KGN60424NA1 hypothetical protein Csa_000908 [Cucumis sativus]
3	41141645	41147515	Chr3CG53000	AMJ39435NA1	two-component response regulator-like protein APRR2 [Cucumis sativus]
3	41148135	41148302	Chr3CG53010	NA	NA
3	41178100	41183235	Chr3CG53020	XP_004148518NA1	uncharacterized protein LOC101208017 isoform X1 [Cucumis sativus] &gt;KGN60427NA1 hypothetical protein Csa_002483 [Cucumis sativus]
3	41185383	41188411	Chr3CG53030	XP_004148501NA1	transcription factor MAMYB [Cucumis sativus] &gt;XP_011652670NA1 transcription factor MAMYB [Cucumis sativus] &gt;KGN60429NA1 hypothetical protein Csa_001637 [Cucumis sativus]
3	41189988	41192233	Chr3CG53040	XP_004148502NA1	expansin-like B1 [Cucumis sativus] &gt;KGN60430NA1 hypothetical protein Csa_001387 [Cucumis sativus]
3	41193682	41193771	Chr3CG53050	NA	NA
3	41196219	41202863	Chr3CG53060	XP_004148519NA2	dynamin-related protein 1E isoform X1 [Cucumis sativus] &gt;XP_011652672NA1 dynamin-related protein 1E isoform X1 [Cucumis sativus] &gt;XP_011652673NA1 dynamin-related protein 1E isoform X1 [Cucumis sativus] &gt;KGN60431NA1 hypothetical protein Csa_002517 [Cucumis sativus]
3	41205984	41209811	Chr3CG53070	XP_004148503NA1	ras-related protein RABH1b [Cucumis sativus] &gt;XP_008465921NA1 PREDICTED: ras-related protein RABH1b [Cucumis melo] &gt;KAA0038529NA1 ras-related protein RABH1b-like isoform X1 [Cucumis melo varNA makuwa] &gt;KGN60432NA1 hypothetical protein Csa_001061 [Cucumis sativus] &gt;TYK31126NA1 ras-related protein RABH1b-like isoform X1 [Cucumis melo varNA makuwa]
3	41212573	41212878	Chr3CG53080	NA	NA
3	41213004	41216774	Chr3CG53090	XP_004148504NA1	nuclear intron maturase 2, mitochondrial [Cucumis sativus] &gt;KGN60433NA1 hypothetical protein Csa_002472 [Cucumis sativus]
3	41216357	41216902	Chr3CG53100	XP_004148520NA1	putative invertase inhibitor [Cucumis sativus]
3	41220370	41253162	Chr3CG53110	XP_004148522NA1	uncharacterized protein LOC101208985 isoform X1 [Cucumis sativus]
3	41256408	41257914	Chr3CG53120	XP_031737493NA1	60S ribosomal protein L7-1-like [Cucumis sativus] &gt;KAE8651461NA1 hypothetical protein Csa_002282 [Cucumis sativus]
3	41260247	41262998	Chr3CG53130	XP_031737603NA1	cation/H(+) antiporter 1 [Cucumis sativus]
3	41287075	41288416	Chr3CG53140	XP_004148373NA2	BOI-related E3 ubiquitin-protein ligase 1 [Cucumis sativus] &gt;KGN60440NA1 hypothetical protein Csa_002624 [Cucumis sativus]
3	41299963	41300199	Chr3CG53150	KGN60441NA1	hypothetical protein Csa_001177 [Cucumis sativus]
3	41303522	41304328	Chr3CG53160	XP_011652677NA2	FCS-Like Zinc finger 2 [Cucumis sativus] &gt;KAE8651463NA1 hypothetical protein Csa_000756 [Cucumis sativus]
3	41303522	41304328	Chr3CG53170	XP_011652677NA2	FCS-Like Zinc finger 2 [Cucumis sativus] &gt;KAE8651463NA1 hypothetical protein Csa_000756 [Cucumis sativus]
3	41308645	41378402	Chr3CG53180	XP_011652678NA1	uncharacterized protein LOC101212417 [Cucumis sativus]
3	41380477	41387673	Chr3CG53190	XP_031738206NA1	pentatricopeptide repeat-containing protein At4g17616 [Cucumis sativus] &gt;KGN60446NA1 hypothetical protein Csa_001542 [Cucumis sativus]
3	41384918	41385286	Chr3CG53200	KGN60447NA1	hypothetical protein Csa_002577 [Cucumis sativus]
3	41386808	41388738	Chr3CG53210	XP_004148371NA1	probable serine/threonine-protein kinase PBL19 [Cucumis sativus] &gt;KGN60448NA1 hypothetical protein Csa_001614 [Cucumis sativus]
3	41395312	41403805	Chr3CG53220	XP_004148369NA1	3-isopropylmalate dehydratase large subunit, chloroplastic [Cucumis sativus] &gt;KGN60450NA1 hypothetical protein Csa_002246 [Cucumis sativus]
3	41409219	41419230	Chr3CG53230	XP_011652682NA2	SNF2 domain-containing protein CLASSY 4 [Cucumis sativus] &gt;KAE8651465NA1 hypothetical protein Csa_002259 [Cucumis sativus]
3	41417696	41419230	Chr3CG53240	PIA27294NA1	hypothetical protein AQUCO_08100023v1 [Aquilegia coerulea]
3	41418636	41425873	Chr3CG53250	XP_004148367NA1	casein kinase II subunit beta-1 [Cucumis sativus] &gt;KGN60453NA1 hypothetical protein Csa_002045 [Cucumis sativus]
3	41428349	41437914	Chr3CG53260	XP_011652685NA1	decapping nuclease DXO homolog, chloroplastic [Cucumis sativus] &gt;XP_031738185NA1 decapping nuclease DXO homolog, chloroplastic [Cucumis sativus] &gt;KAE8651466NA1 hypothetical protein Csa_001207 [Cucumis sativus]
3	41438440	41438652	Chr3CG53270	NA	NA
3	41444472	41449611	Chr3CG53280	XP_011652688NA1	DNA repair endonuclease UVH1 [Cucumis sativus] &gt;KAE8651467NA1 hypothetical protein Csa_001880 [Cucumis sativus]
3	41449118	41454743	Chr3CG53290	XP_011652690NA1	cationic amino acid transporter 6, chloroplastic [Cucumis sativus] &gt;KGN60458NA1 hypothetical protein Csa_001505 [Cucumis sativus]
3	41452252	41454611	Chr3CG53300	NA	NA
3	41467845	41469671	Chr3CG53310	XP_004148383NA1	expansin-like B1 [Cucumis sativus] &gt;KGN60459NA1 hypothetical protein Csa_002599 [Cucumis sativus]
3	41476416	41490760	Chr3CG53320	XP_004148382NA1	GATA transcription factor 26 [Cucumis sativus] &gt;KAE8651468NA1 hypothetical protein Csa_001521 [Cucumis sativus]
3	41490673	41494231	Chr3CG53330	KAA0038508NA1	bax inhibitor 1-like [Cucumis melo varNA makuwa] &gt;TYK31102NA1 bax inhibitor 1-like [Cucumis melo varNA makuwa]
3	41496991	41505766	Chr3CG53340	KGN60463NA1	hypothetical protein Csa_001430 [Cucumis sativus]
3	41497580	41498829	Chr3CG53350	NA	NA
3	41503520	41505830	Chr3CG53360	XP_004148358NA3	monooxygenase 3 isoform X1 [Cucumis sativus]
3	41507012	41508518	Chr3CG53370	XP_031739353NA1	60S ribosomal protein L7-1 [Cucumis sativus] &gt;KAE8651471NA1 hypothetical protein Csa_000852 [Cucumis sativus]
3	41512791	41515421	Chr3CG53380	XP_004148356NA1	ras-related protein RABD2c [Cucumis sativus] &gt;XP_008465881NA1 PREDICTED: ras-related protein RABD2c [Cucumis melo] &gt;KAA0038499NA1 Ras-related protein RABD2c [Cucumis melo varNA makuwa] &gt;KGN60467NA1 hypothetical protein Csa_000830 [Cucumis sativus] &gt;TYK31093NA1 Ras-related protein RABD2c [Cucumis melo varNA makuwa]
3	41518451	41520056	Chr3CG53390	XP_011652695NA1	ataxin-10 homolog [Cucumis sativus]
3	41518789	41526016	Chr3CG53400	XP_004148357NA1	transmembrane ascorbate ferrireductase 1 [Cucumis sativus] &gt;KGN60469NA1 hypothetical protein Csa_002510 [Cucumis sativus]
3	41531382	41531441	Chr3CG53410	NA	NA
3	41531775	41536807	Chr3CG53420	XP_004148354NA1	coiled-coil domain-containing protein 18 [Cucumis sativus] &gt;KGN60470NA1 hypothetical protein Csa_001087 [Cucumis sativus]
3	41532741	41547493	Chr3CG53430	XP_031739137NA1	protein SHORTAGE IN CHIASMATA 1 [Cucumis sativus] &gt;KAE8651474NA1 hypothetical protein Csa_001221 [Cucumis sativus]
3	41548411	41548524	Chr3CG53440	NA	NA
3	41549068	41551308	Chr3CG53450	XP_011652891NA1	low-temperature-induced 65 kDa protein isoform X2 [Cucumis sativus]
3	41553830	41554272	Chr3CG53460	XP_038888324NA1	heavy metal-associated isoprenylated plant protein 39 [Benincasa hispida]
3	41556515	41557930	Chr3CG53470	XP_004148352NA2	heavy metal-associated isoprenylated plant protein 31 [Cucumis sativus] &gt;KGN60474NA1 hypothetical protein Csa_000961 [Cucumis sativus]
3	41559840	41559941	Chr3CG53480	NA	NA
3	41562790	41562909	Chr3CG53490	NA	NA
3	41568217	41569722	Chr3CG53500	XP_004148351NA1	phospholipase A1-Ibeta2, chloroplastic [Cucumis sativus] &gt;KGN60475NA1 hypothetical protein Csa_001794 [Cucumis sativus]
3	41568232	41569511	Chr3CG53510	RHN63196NA1	hypothetical protein MtrunA17_Chr4g0055701 [Medicago truncatula]
3	41573825	41574037	Chr3CG53520	NA	NA
3	41576878	41576952	Chr3CG53530	NA	NA
3	41580818	41581000	Chr3CG53540	NA	NA
3	41581097	41583979	Chr3CG53550	XP_004148350NA1	RGG repeats nuclear RNA binding protein A [Cucumis sativus] &gt;KGN60476NA1 hypothetical protein Csa_001243 [Cucumis sativus]
3	41585684	41585848	Chr3CG53560	KGN60477NA1	hypothetical protein Csa_001998 [Cucumis sativus]
3	41594459	41594868	Chr3CG53570	KGN60478NA1	hypothetical protein Csa_001396 [Cucumis sativus]
3	41600193	41605269	Chr3CG53580	XP_004148378NA3	LOW QUALITY PROTEIN: WD repeat-containing protein RUP2 [Cucumis sativus]
3	41612537	41613929	Chr3CG53590	XP_011652698NA1	remorin [Cucumis sativus] &gt;KGN60481NA1 hypothetical protein Csa_002244 [Cucumis sativus]
3	41618940	41620761	Chr3CG53600	XP_004148349NA1	membrane steroid-binding protein 1 [Cucumis sativus] &gt;KGN60482NA1 hypothetical protein Csa_001989 [Cucumis sativus]
3	41620450	41623793	Chr3CG53610	NA	NA
3	41622103	41628352	Chr3CG53620	XP_004148348NA1	uncharacterized protein LOC101207118 [Cucumis sativus] &gt;KGN60483NA1 hypothetical protein Csa_001145 [Cucumis sativus]
3	41629570	41641460	Chr3CG53630	XP_031738420NA1	uncharacterized protein LOC101206882 isoform X1 [Cucumis sativus]
3	41641061	41647279	Chr3CG53640	XP_031738514NA1	QWRF motif-containing protein 7 [Cucumis sativus]
3	41647898	41657523	Chr3CG53650	XP_004148346NA1	uncharacterized protein LOC101206635 isoform X1 [Cucumis sativus] &gt;KGN60486NA1 hypothetical protein Csa_001960 [Cucumis sativus]
3	41659369	41661776	Chr3CG53660	XP_004148345NA1	uncharacterized protein LOC101206400 [Cucumis sativus] &gt;KGN60487NA1 hypothetical protein Csa_000803 [Cucumis sativus]
3	41667597	41674854	Chr3CG53670	XP_004148374NA3	protein EXORDIUM-like 4 [Cucumis sativus]
3	41670207	41675502	Chr3CG53680	XP_004148344NA1	protein CDI [Cucumis sativus]
NA indicates data not available
